# Supplementary material for: Di-tert-butyl (2R,3R)-2-{[(2E)-3-(4-acet­yloxy-3-meth­oxy­phen­yl)prop-2-eno­yl]­oxy}-3-hy­droxy­butane­dioate
Source: Acta Crystallogr Sect E Struct Rep Online. 2012 Feb 4;68(Pt 3):o568–9. doi: 10.1107/S1600536812002784 (PMC3297296; doi:10.1107/S1600536812002784)
Supplement: Supplementary file 1 [file e-68-0o568-sup1.cif]

##############################################################################
#                                                                            #
# This CIF contains the data in a paper accepted for publication in          #
# Acta Crystallographica Section E. It conforms to the requirements of       #
# Notes for Authors for Acta Crystallographica Section E, and has been       #
# peer reviewed under the auspices of the IUCr Commission on Journals.       #
#                                                                            #
# Full details of the Crystallographic Information File format               #
# are given in the paper "The Crystallographic Information File (CIF):       #
# a New Standard Archive File for Crystallography" by S. R. Hall, F. H.      #
# Allen and I. D. Brown [Acta Cryst. (1991), A47, 655-685].                  #
#                                                                            #
# The current version of the core CIF dictionary is obtainable from          #
# ftp://ftp.iucr.org/pub/cif_core.dic.                                       #
#                                                                            #
# Software is freely available for graphical display of the structure(s)     #
# in this CIF. For information consult the CIF software page                 #
# http://www.iucr.org/resources/cif/software.                                #
#                                                                            #
# This file may be used for bona fide research purposes within the           #
# scientific community so long as proper attribution is given to the journal # 
# article from which it was obtained.                                        #
#                                                                            #
##############################################################################
data_global
_audit_creation_method     SHELXL-97
_journal_date_recd_electronic     2012-01-19
_journal_date_accepted     2012-01-22
_journal_name_full     'Acta Crystallographica, Section E'
_journal_year     2012
_journal_volume     68
_journal_issue      3
_journal_page_first     o568
_journal_page_last     o569
_journal_paper_category     QO
_journal_paper_doi     10.1107/S1600536812002784
_journal_coeditor_code     HB6612
_publ_contact_author_name     ' Edward RT Tiekink '
_publ_contact_author_address
;
Department of Chemistry, University of Malaya,
50603 Kuala Lumpur, Malaysia
;
_publ_contact_author_email
;
edward.tiekink@gmail.com
;
_publ_contact_author_fax     ' +60 3 7967 4193 '
_publ_contact_author_phone     ' +60 3 7967 6775 '
_publ_section_title
;\
Di-<i>tert</i>-butyl
(2<i>R</i>,3<i>R</i>)-2-{[(2<i>E</i>)-3-(4-acetyloxy-3-methoxyphenyl)prop-2-\
enoyl]oxy}-3-hydroxybutanedioate
;
loop_
    _publ_author_name
    _publ_author_footnote
    _publ_author_address
    'Josh L. Hixson' .
;
School of Agriculture, Food and Wine, University of Adelaide,
Waite Campus, PMB 1, Glen Osmond, SA 5064, Australia
;
    'Dennis K. Taylor'
;
Additional correspondence author, e-mail: dennis.taylor@adelaide.edu.au.
;
;
School of Agriculture, Food and Wine, University of Adelaide,
Waite Campus, PMB 1, Glen Osmond, SA 5064, Australia
;
    'Ng, Seik Weng' .
;
Department of Chemistry, University of Malaya,
50603 Kuala Lumpur, Malaysia
and
Chemistry Department,
Faculty of Science, King Abdulaziz University, PO Box 80203 Jeddah,
Saudi Arabia
;
    'Tiekink, Edward R. T.' .
;
Department of Chemistry, University of Malaya,
50603 Kuala Lumpur, Malaysia
;
data_I
_audit_creation_method     SHELXL-97
_chemical_name_systematic
;
Di-<i>tert</i>-butyl (2<i>R</i>,3<i>R</i>)-2-{[(2<i>E</i>)-3-(4-acetyloxy-
3-methoxyphenyl)prop-2-enoyl]oxy}-3-hydroxybutanedioate
;
_chemical_name_common     ?
_chemical_formula_moiety     'C24 H32 O10'
_chemical_formula_sum     'C24 H32 O10'
_chemical_formula_iupac     'C24 H32 O10'
_chemical_formula_weight     480.50
_chemical_melting_point     ?
_symmetry_cell_setting     monoclinic
_symmetry_space_group_name_H-M     'P 21'
_symmetry_space_group_name_Hall     'P 2yb'
loop_
    _symmetry_equiv_pos_as_xyz
    'x, y, z'
    '-x, y+1/2, -z'
_cell_length_a     5.98940(10)
_cell_length_b     10.64830(10)
_cell_length_c     19.6676(2)
_cell_angle_alpha     90.00
_cell_angle_beta     96.3240(10)
_cell_angle_gamma     90.00
_cell_volume     1246.71(3)
_cell_formula_units_Z     2
_cell_measurement_reflns_used     5994
_cell_measurement_theta_min     4.1483
_cell_measurement_theta_max     74.3117
_cell_measurement_temperature     100(2)
_exptl_crystal_description     block
_exptl_crystal_colour     colourless
_exptl_crystal_size_max     0.30
_exptl_crystal_size_mid     0.25
_exptl_crystal_size_min     0.20
_exptl_crystal_density_diffrn     1.280
_exptl_crystal_density_meas     ?
_exptl_crystal_density_method     'not measured'
_exptl_crystal_F_000     512
_exptl_absorpt_coefficient_mu     0.837
_exptl_absorpt_correction_type     multi-scan
_exptl_absorpt_process_details     '(CrysAlis PRO; Agilent, 2010)'
_exptl_absorpt_correction_T_min     0.73597
_exptl_absorpt_correction_T_max     1.00000
_exptl_special_details
;
;
_diffrn_ambient_temperature     100(2)
_diffrn_radiation_type     CuK\a
_diffrn_radiation_wavelength     1.54184
_diffrn_radiation_source     'SuperNova (Cu) X-ray Source'
_diffrn_radiation_monochromator     Mirror
_diffrn_measurement_device_type
                  'Agilent SuperNova Dual diffractometer with an Atlas detector'
_diffrn_measurement_method     '\w scan'
_diffrn_detector_area_resol_mean     10.4041
_diffrn_reflns_number     7492
_diffrn_reflns_av_R_equivalents     0.0106
_diffrn_reflns_av_sigmaI/netI     0.0159
_diffrn_reflns_theta_min     4.52
_diffrn_reflns_theta_max     74.48
_diffrn_reflns_theta_full     74.48
_diffrn_measured_fraction_theta_max     0.970
_diffrn_measured_fraction_theta_full     0.970
_diffrn_reflns_limit_h_min     -7
_diffrn_reflns_limit_h_max     7
_diffrn_reflns_limit_k_min     -13
_diffrn_reflns_limit_k_max     12
_diffrn_reflns_limit_l_min     -16
_diffrn_reflns_limit_l_max     24
_diffrn_standards_number     0
_diffrn_standards_interval_count     0
_diffrn_standards_interval_time     0
_diffrn_standards_decay_%     0
_refine_special_details
;
Refinement of <i>F</i>^2^ against ALL reflections. The weighted <i>R</i>-factor
<i>wR</i> and goodness of fit <i>S</i> are based on <i>F</i>^2^, conventional
<i>R</i>-factors <i>R</i> are based on <i>F</i>, with <i>F</i> set to zero for
negative <i>F</i>^2^. The threshold expression of <i>F</i>^2^ >
2\s(<i>F</i>^2^) is used only for calculating <i>R</i>-factors(gt) <i>etc</i>.
and is not relevant to the choice of reflections for refinement.
<i>R</i>-factors based on <i>F</i>^2^ are statistically about twice as large
as those based on <i>F</i>, and <i>R</i>- factors based on ALL data will be
even larger.
;
_reflns_number_total     4800
_reflns_number_gt     4762
_reflns_threshold_expression     I>2\s(I)
_refine_ls_structure_factor_coef     Fsqd
_refine_ls_matrix_type     full
_refine_ls_R_factor_all     0.0568
_refine_ls_R_factor_gt     0.0565
_refine_ls_wR_factor_gt     0.1590
_refine_ls_wR_factor_ref     0.1593
_refine_ls_goodness_of_fit_ref     1.037
_refine_ls_restrained_S_all     1.157
_refine_ls_number_reflns     4800
_refine_ls_number_parameters     326
_refine_ls_number_restraints     113
_refine_ls_hydrogen_treatment     constr
_refine_ls_weighting_scheme     calc
_refine_ls_weighting_details
         'calc w=1/[\s^2^(Fo^2^)+(0.0976P)^2^+0.9408P] where P=(Fo^2^+2Fc^2^)/3'
_atom_sites_solution_hydrogens     geom
_atom_sites_solution_primary     direct
_atom_sites_solution_secondary     difmap
_refine_ls_shift/su_max     0.000
_refine_ls_shift/su_mean     0.000
_refine_diff_density_max     0.556
_refine_diff_density_min     -0.560
_refine_ls_extinction_method     'SHELXL97 (Sheldrick, 2008)'
_refine_ls_extinction_coef     0.0092(14)
_refine_ls_extinction_expression
                                  'Fc^*^=kFc[1+0.001xFc^2^\l^3^/sin(2\q)]^-1/4^'
_refine_ls_abs_structure_details     'Flack (1983), 2185 Friedel pairs'
_refine_ls_abs_structure_Flack     0.0(2)
loop_
    _atom_type_symbol
    _atom_type_description
    _atom_type_scat_dispersion_real
    _atom_type_scat_dispersion_imag
    _atom_type_scat_source
    'C' 'C' 0.0181 0.0091
                         'International Tables Vol C Tables 4.2.6.8 and 6.1.1.4'
    'H' 'H' 0.0000 0.0000
                         'International Tables Vol C Tables 4.2.6.8 and 6.1.1.4'
    'O' 'O' 0.0492 0.0322
                         'International Tables Vol C Tables 4.2.6.8 and 6.1.1.4'
_computing_data_collection     'CrysAlis PRO (Agilent, 2010)'
_computing_cell_refinement     'CrysAlis PRO (Agilent, 2010)'
_computing_data_reduction     'CrysAlis PRO (Agilent, 2010)'
_computing_structure_solution     'SHELXS97 (Sheldrick, 2008)'
_computing_structure_refinement     'SHELXL97 (Sheldrick, 2008)'
_computing_molecular_graphics
;
ORTEP-3 (Farrugia, 1997) and DIAMOND (Brandenburg, 2006)
;
_computing_publication_material     'publCIF (Westrip, 2010)'
loop_
    _atom_site_type_symbol
    _atom_site_label
    _atom_site_fract_x
    _atom_site_fract_y
    _atom_site_fract_z
    _atom_site_U_iso_or_equiv
    _atom_site_adp_type
    _atom_site_calc_flag
    _atom_site_refinement_flags
    _atom_site_occupancy
    _atom_site_symmetry_multiplicity
    _atom_site_disorder_assembly
    _atom_site_disorder_group
    O O7 0.4371(4) 0.5005(2) -0.08067(10) 0.0278(5) Uani d D 1 1 . .
    O O9 0.6166(4) 0.3370(2) -0.16084(11) 0.0328(5) Uani d D 1 1 . .
    O O11 0.4029(4) 0.1948(2) -0.11472(11) 0.0292(5) Uani d . 1 1 . .
    O O22 1.3631(4) 0.6050(2) 0.41763(10) 0.0310(5) Uani d . 1 1 . .
    O O26 1.0669(4) 0.2356(2) 0.32468(11) 0.0347(5) Uani d . 1 1 C .
    O O29 1.2096(4) 0.7128(2) 0.32469(12) 0.0397(6) Uani d . 1 1 . .
    C C8 0.3467(6) 0.5990(3) -0.04224(16) 0.0336(7) Uani d . 1 1 . .
    H H8A 0.2064 0.6296 -0.0671 0.050 Uiso calc R 1 1 . .
    H H8B 0.4550 0.6681 -0.0359 0.050 Uiso calc R 1 1 . .
    H H8C 0.3167 0.5667 0.0025 0.050 Uiso calc R 1 1 . .
    C C10 0.4462(5) 0.2526(3) -0.16343(14) 0.0242(6) Uani d . 1 1 . .
    C C19 0.3237(7) 0.2434(4) -0.23373(16) 0.0424(8) Uani d . 1 1 . .
    H H19A 0.2985 0.1548 -0.2458 0.064 Uiso calc R 1 1 C .
    H H19B 0.4135 0.2828 -0.2666 0.064 Uiso calc R 1 1 . .
    H H19C 0.1788 0.2865 -0.2349 0.064 Uiso calc R 1 1 . .
    C C16 1.1830(5) 0.4859(3) 0.33031(14) 0.0276(6) Uani d D 1 1 . .
    H H16 1.3204 0.4323 0.3387 0.033 Uiso calc PR 0.50 1 A 1
    H H16' 1.3135 0.4291 0.3258 0.033 Uiso d PR 0.50 1 A 2
    C C17 1.0120(6) 0.4317(3) 0.3743(2) 0.0398(8) Uani d D 1 1 C .
    H H17 1.1049 0.4023 0.4167 0.048 Uiso calc PR 0.50 1 B 1
    H H17' 1.0675 0.4238 0.4240 0.048 Uiso d PR 0.50 1 B 2
    C C21 1.2513(5) 0.6166(3) 0.35547(15) 0.0281(6) Uani d . 1 1 C .
    C C23 1.4332(6) 0.7160(3) 0.46048(15) 0.0288(6) Uani d . 1 1 . .
    C C24 1.5891(5) 0.7998(3) 0.42441(15) 0.0307(6) Uani d . 1 1 . .
    H H24A 1.5054 0.8372 0.3838 0.046 Uiso calc R 1 1 . .
    H H24B 1.7137 0.7496 0.4107 0.046 Uiso calc R 1 1 . .
    H H24C 1.6486 0.8666 0.4556 0.046 Uiso calc R 1 1 . .
    C C27 1.0144(9) 0.1107(4) 0.29275(19) 0.0545(11) Uani d U 1 1 . .
    C C28 1.2436(10) 0.0608(4) 0.2822(3) 0.0677(13) Uani d U 1 1 . .
    H H28A 1.3319 0.0486 0.3266 0.102 Uiso calc R 1 1 . .
    H H28B 1.3203 0.1210 0.2550 0.102 Uiso calc R 1 1 . .
    H H28C 1.2275 -0.0197 0.2579 0.102 Uiso calc R 1 1 . .
    C C30 1.5590(6) 0.6561(3) 0.52404(16) 0.0350(7) Uani d . 1 1 . .
    H H30A 1.6931 0.6130 0.5115 0.052 Uiso calc R 1 1 . .
    H H30B 1.4609 0.5953 0.5435 0.052 Uiso calc R 1 1 . .
    H H30C 1.6036 0.7214 0.5579 0.052 Uiso calc R 1 1 . .
    C C31 1.2248(6) 0.7844(3) 0.47798(18) 0.0377(7) Uani d . 1 1 . .
    H H31A 1.1468 0.8215 0.4364 0.057 Uiso calc R 1 1 . .
    H H31B 1.2684 0.8509 0.5112 0.057 Uiso calc R 1 1 . .
    H H31C 1.1248 0.7249 0.4976 0.057 Uiso calc R 1 1 . .
    C C33 0.8689(11) 0.1311(6) 0.2251(2) 0.0820(18) Uani d U 1 1 . .
    H H33A 0.9517 0.1817 0.1946 0.123 Uiso calc R 1 1 . .
    H H33B 0.7308 0.1751 0.2335 0.123 Uiso calc R 1 1 . .
    H H33C 0.8306 0.0497 0.2037 0.123 Uiso calc R 1 1 . .
    C C34 0.9014(10) 0.0297(4) 0.3424(2) 0.0612(12) Uani d U 1 1 . .
    H H34A 1.0038 0.0178 0.3843 0.092 Uiso calc R 1 1 . .
    H H34B 0.8635 -0.0521 0.3214 0.092 Uiso calc R 1 1 . .
    H H34C 0.7640 0.0712 0.3536 0.092 Uiso calc R 1 1 . .
    C C25 0.9092(6) 0.3113(4) 0.34205(19) 0.0426(9) Uani d D 1 1 . .
    O O15 1.1121(8) 0.4798(6) 0.2571(3) 0.0228(10) Uani d PDU 0.50 1 C 1
    O O18 0.8662(8) 0.5278(4) 0.3987(3) 0.0307(7) Uani d PDU 0.50 1 C 1
    H H18 0.7365 0.4983 0.3996 0.046 Uiso calc PR 0.50 1 C 1
    O O20 1.4905(9) 0.4773(6) 0.2372(3) 0.0428(11) Uani d PDU 0.50 1 C 1
    O O32 0.7017(9) 0.3148(6) 0.3472(3) 0.0330(11) Uani d PDU 0.50 1 C 1
    C C5 0.9150(8) 0.4130(9) 0.0399(2) 0.0257(15) Uani d PGDU 0.50 1 C 1
    C C6 0.7206(15) 0.4724(12) 0.0112(5) 0.0288(12) Uani d PGU 0.50 1 C 1
    H H6 0.6447 0.5298 0.0376 0.035 Uiso calc PR 0.50 1 C 1
    C C1 0.637(2) 0.4479(19) -0.0563(5) 0.0238(10) Uani d PGDU 0.50 1 C 1
    C C2 0.748(2) 0.3639(18) -0.0950(4) 0.0208(17) Uani d PGDU 0.50 1 C 1
    C C3 0.9427(17) 0.3045(11) -0.0662(4) 0.0312(15) Uani d PGU 0.50 1 C 1
    H H3 1.0185 0.2471 -0.0926 0.037 Uiso calc PR 0.50 1 C 1
    C C4 1.0261(11) 0.3290(9) 0.0013(3) 0.0329(17) Uani d PGU 0.50 1 C 1
    H H4 1.1590 0.2884 0.0209 0.039 Uiso calc PR 0.50 1 C 1
    C C12 0.9996(9) 0.4465(5) 0.1183(3) 0.0235(9) Uani d PDU 0.50 1 C 1
    H H12 0.8911 0.4701 0.1477 0.028 Uiso calc PR 0.50 1 C 1
    C C13 1.2118(9) 0.4426(6) 0.1434(3) 0.0247(8) Uani d PDU 0.50 1 C 1
    H H13 1.3169 0.4233 0.1121 0.030 Uiso calc PR 0.50 1 C 1
    C C14 1.3058(13) 0.4652(7) 0.2160(3) 0.0211(10) Uani d PDU 0.50 1 C 1
    O O15' 1.0409(8) 0.5056(6) 0.2672(3) 0.0228(10) Uani d PD 0.50 1 C 2
    O O18' 0.8121(7) 0.5086(4) 0.3612(3) 0.0307(7) Uani d PD 0.50 1 C 2
    H H18' 0.6982 0.4653 0.3667 0.046 Uiso calc PR 0.50 1 C 2
    O O20' 1.3768(11) 0.4694(8) 0.2179(4) 0.0428(11) Uani d PD 0.50 1 C 2
    O O32' 0.7143(9) 0.2721(6) 0.3262(3) 0.0330(11) Uani d PD 0.50 1 C 2
    C C5' 0.9726(8) 0.4098(9) 0.0235(2) 0.0257(15) Uani d PGD 0.50 1 C 2
    C C6' 0.7657(16) 0.4690(12) 0.0099(5) 0.0288(12) Uani d PG 0.50 1 C 2
    H H6' 0.7173 0.5273 0.0418 0.035 Uiso calc PR 0.50 1 C 2
    C C1' 0.6298(18) 0.4431(19) -0.0504(6) 0.0238(10) Uani d PGD 0.50 1 C 2
    C C2' 0.7007(19) 0.3579(18) -0.0971(5) 0.0208(17) Uani d PGD 0.50 1 C 2
    C C3' 0.9076(17) 0.2987(11) -0.0835(4) 0.0312(15) Uani d PG 0.50 1 C 2
    H H3' 0.9561 0.2405 -0.1154 0.037 Uiso calc PR 0.50 1 C 2
    C C4' 1.0436(11) 0.3246(9) -0.0232(3) 0.0329(17) Uani d PG 0.50 1 C 2
    H H4' 1.1850 0.2841 -0.0139 0.039 Uiso calc PR 0.50 1 C 2
    C C12' 1.0951(9) 0.4272(5) 0.0934(3) 0.0235(9) Uani d PD 0.50 1 C 2
    H H12' 1.2474 0.4006 0.0988 0.028 Uiso calc PR 0.50 1 C 2
    C C13' 1.0193(11) 0.4750(6) 0.1491(3) 0.0247(8) Uani d PD 0.50 1 C 2
    H H13' 0.8696 0.5049 0.1482 0.030 Uiso calc PR 0.50 1 C 2
    C C14' 1.1755(11) 0.4797(6) 0.2121(3) 0.0211(10) Uani d PD 0.50 1 C 2
loop_
    _atom_site_aniso_label
    _atom_site_aniso_U_11
    _atom_site_aniso_U_22
    _atom_site_aniso_U_33
    _atom_site_aniso_U_12
    _atom_site_aniso_U_13
    _atom_site_aniso_U_23
    O7 0.0346(10) 0.0278(10) 0.0191(9) 0.0055(9) -0.0054(7) -0.0043(8)
    O9 0.0478(12) 0.0274(11) 0.0254(10) -0.0106(10) 0.0145(9) -0.0049(8)
    O11 0.0318(10) 0.0317(11) 0.0233(10) -0.0058(9) -0.0012(8) 0.0043(9)
    O22 0.0488(12) 0.0215(10) 0.0205(10) -0.0008(9) -0.0068(8) 0.0014(8)
    O26 0.0441(13) 0.0264(11) 0.0310(11) -0.0172(9) -0.0076(9) 0.0017(9)
    O29 0.0428(13) 0.0344(13) 0.0372(12) -0.0119(10) -0.0169(10) 0.0191(10)
    C8 0.0429(17) 0.0298(16) 0.0265(14) 0.0091(14) -0.0031(12) -0.0054(12)
    C10 0.0298(14) 0.0209(13) 0.0223(13) 0.0043(11) 0.0047(10) -0.0010(11)
    C19 0.069(2) 0.0356(18) 0.0203(14) 0.0014(17) -0.0026(14) 0.0006(13)
    C16 0.0322(14) 0.0292(15) 0.0193(13) -0.0102(12) -0.0072(11) 0.0050(11)
    C17 0.0406(18) 0.0251(16) 0.056(2) 0.0031(14) 0.0179(15) 0.0153(15)
    C21 0.0253(13) 0.0311(15) 0.0262(14) -0.0063(12) -0.0051(10) 0.0077(13)
    C23 0.0421(16) 0.0189(13) 0.0248(14) -0.0024(12) 0.0000(11) 0.0002(11)
    C24 0.0353(15) 0.0263(15) 0.0299(15) 0.0005(12) 0.0019(11) 0.0065(12)
    C27 0.092(3) 0.0381(18) 0.0305(17) -0.038(2) -0.0078(18) -0.0010(15)
    C28 0.111(4) 0.040(2) 0.056(2) -0.019(2) 0.025(2) -0.0203(19)
    C30 0.056(2) 0.0237(14) 0.0226(15) -0.0055(14) -0.0075(13) 0.0000(12)
    C31 0.0429(17) 0.0308(17) 0.0406(18) -0.0026(14) 0.0105(14) -0.0017(14)
    C33 0.121(4) 0.083(3) 0.036(2) -0.070(3) -0.017(2) 0.015(2)
    C34 0.099(3) 0.047(2) 0.0349(18) -0.040(2) -0.0053(18) 0.0038(16)
    C25 0.0330(16) 0.045(2) 0.0472(19) -0.0140(15) -0.0096(13) 0.0300(17)
    O15 0.019(3) 0.027(3) 0.0207(17) -0.0050(19) -0.0049(17) 0.0026(15)
    O18 0.0330(17) 0.0225(15) 0.036(2) -0.0023(13) 0.0025(16) -0.0022(16)
    O20 0.025(2) 0.063(2) 0.039(2) -0.010(3) -0.0039(18) 0.009(2)
    O32 0.0285(13) 0.029(3) 0.040(3) -0.0141(19) -0.0021(17) 0.0005(19)
    C5 0.013(3) 0.0270(18) 0.037(3) -0.012(3) 0.001(2) 0.011(3)
    C6 0.033(3) 0.0180(15) 0.0315(16) -0.002(2) -0.0128(19) 0.0007(12)
    C1 0.0289(15) 0.0196(16) 0.0222(19) -0.0039(13) 0.0000(14) 0.0016(17)
    C2 0.008(5) 0.0230(19) 0.0321(16) -0.011(4) 0.0036(16) -0.0013(12)
    C3 0.017(3) 0.0249(18) 0.049(4) -0.006(2) -0.008(3) -0.004(3)
    C4 0.0279(18) 0.0281(19) 0.042(5) -0.0003(16) 0.001(3) 0.008(4)
    C12 0.014(2) 0.0207(19) 0.036(3) 0.0019(16) 0.0043(15) 0.0121(18)
    C13 0.0324(18) 0.028(2) 0.0122(16) -0.0036(16) -0.0053(15) -0.0027(15)
    C14 0.029(3) 0.0229(19) 0.0102(16) -0.012(3) -0.002(3) 0.0026(14)
    O15' 0.019(3) 0.027(3) 0.0207(17) -0.0050(19) -0.0049(17) 0.0026(15)
    O18' 0.0330(17) 0.0225(15) 0.036(2) -0.0023(13) 0.0025(16) -0.0022(16)
    O20' 0.025(2) 0.063(2) 0.039(2) -0.010(3) -0.0039(18) 0.009(2)
    O32' 0.0285(13) 0.029(3) 0.040(3) -0.0141(19) -0.0021(17) 0.0005(19)
    C5' 0.013(3) 0.0270(18) 0.037(3) -0.012(3) 0.001(2) 0.011(3)
    C6' 0.033(3) 0.0180(15) 0.0315(16) -0.002(2) -0.0128(19) 0.0007(12)
    C1' 0.0289(15) 0.0196(16) 0.0222(19) -0.0039(13) 0.0000(14) 0.0016(17)
    C2' 0.008(5) 0.0230(19) 0.0321(16) -0.011(4) 0.0036(16) -0.0013(12)
    C3' 0.017(3) 0.0249(18) 0.049(4) -0.006(2) -0.008(3) -0.004(3)
    C4' 0.0279(18) 0.0281(19) 0.042(5) -0.0003(16) 0.001(3) 0.008(4)
    C12' 0.014(2) 0.0207(19) 0.036(3) 0.0019(16) 0.0043(15) 0.0121(18)
    C13' 0.0324(18) 0.028(2) 0.0122(16) -0.0036(16) -0.0053(15) -0.0027(15)
    C14' 0.029(3) 0.0229(19) 0.0102(16) -0.012(3) -0.002(3) 0.0026(14)
_geom_special_details
;
All s.u.'s (except the s.u. in the dihedral angle between two l.s. planes) are
estimated using the full covariance matrix. The cell s.u.'s are taken into
account individually in the estimation of s.u.'s in distances, angles and
torsion angles; correlations between s.u.'s in cell parameters are only used
when they are defined by crystal symmetry. An approximate (isotropic)
treatment of cell s.u.'s is used for estimating s.u.'s involving l.s. planes.
;
loop_
    _geom_bond_atom_site_label_1
    _geom_bond_atom_site_label_2
    _geom_bond_site_symmetry_2
    _geom_bond_distance
    _geom_bond_publ_flag
    O7 C1 . 1.361(5) ?
    O7 C1' . 1.381(6) ?
    O7 C8 . 1.434(4) ?
    O9 C2' . 1.318(6) ?
    O9 C10 . 1.357(4) ?
    O9 C2 . 1.468(5) ?
    O11 C10 . 1.191(4) ?
    O22 C21 . 1.333(3) ?
    O22 C23 . 1.485(4) ?
    O26 C25 . 1.316(5) ?
    O26 C27 . 1.489(4) ?
    O29 C21 . 1.202(4) ?
    C8 H8A . 0.9800 ?
    C8 H8B . 0.9800 ?
    C8 H8C . 0.9800 ?
    C10 C19 . 1.495(4) ?
    C19 H19A . 0.9800 ?
    C19 H19B . 0.9800 ?
    C19 H19C . 0.9800 ?
    C16 O15' . 1.441(5) ?
    C16 O15 . 1.457(5) ?
    C16 C21 . 1.519(4) ?
    C16 C17 . 1.525(4) ?
    C16 H16 . 1.0000 ?
    C16 H16' . 1.0000 ?
    C17 O18' . 1.450(5) ?
    C17 O18 . 1.460(5) ?
    C17 C25 . 1.530(6) ?
    C17 H17 . 1.0000 ?
    C17 H17' . 1.0000 ?
    C23 C31 . 1.517(5) ?
    C23 C24 . 1.523(4) ?
    C23 C30 . 1.526(4) ?
    C24 H24A . 0.9800 ?
    C24 H24B . 0.9800 ?
    C24 H24C . 0.9800 ?
    C27 C28 . 1.508(8) ?
    C27 C34 . 1.517(5) ?
    C27 C33 . 1.524(6) ?
    C28 H28A . 0.9800 ?
    C28 H28B . 0.9800 ?
    C28 H28C . 0.9800 ?
    C30 H30A . 0.9800 ?
    C30 H30B . 0.9800 ?
    C30 H30C . 0.9800 ?
    C31 H31A . 0.9800 ?
    C31 H31B . 0.9800 ?
    C31 H31C . 0.9800 ?
    C33 H33A . 0.9800 ?
    C33 H33B . 0.9800 ?
    C33 H33C . 0.9800 ?
    C34 H34A . 0.9800 ?
    C34 H34B . 0.9800 ?
    C34 H34C . 0.9800 ?
    C25 O32' . 1.247(6) ?
    C25 O32 . 1.258(6) ?
    O15 C14 . 1.494(8) ?
    O18 H18 . 0.8400 ?
    O20 C14 . 1.146(9) ?
    C5 C6 . 1.3900 ?
    C5 C4 . 1.3900 ?
    C5 C12 . 1.608(7) ?
    C6 C1 . 1.3900 ?
    C6 H6 . 0.9500 ?
    C1 C2 . 1.3900 ?
    C2 C3 . 1.3900 ?
    C3 C4 . 1.3900 ?
    C3 H3 . 0.9500 ?
    C4 H4 . 0.9500 ?
    C12 C13 . 1.313(7) ?
    C12 H12 . 0.9500 ?
    C13 C14 . 1.495(7) ?
    C13 H13 . 0.9500 ?
    O15' C14' . 1.447(7) ?
    O18' H18' . 0.8400 ?
    O20' C14' . 1.203(9) ?
    C5' C6' . 1.3900 ?
    C5' C4' . 1.3900 ?
    C5' C12' . 1.497(6) ?
    C6' C1' . 1.3900 ?
    C6' H6' . 0.9500 ?
    C1' C2' . 1.3900 ?
    C2' C3' . 1.3900 ?
    C3' C4' . 1.3900 ?
    C3' H3' . 0.9500 ?
    C4' H4' . 0.9500 ?
    C12' C13' . 1.333(7) ?
    C12' H12' . 0.9500 ?
    C13' C14' . 1.468(7) ?
    C13' H13' . 0.9500 ?
loop_
    _geom_angle_atom_site_label_1
    _geom_angle_atom_site_label_2
    _geom_angle_atom_site_label_3
    _geom_angle_site_symmetry_1
    _geom_angle_site_symmetry_3
    _geom_angle
    _geom_angle_publ_flag
    C1 O7 C8 . . 119.0(6) ?
    C1' O7 C8 . . 116.3(5) ?
    C2' O9 C10 . . 110.8(9) ?
    C10 O9 C2 . . 119.4(8) ?
    C21 O22 C23 . . 121.9(2) ?
    C25 O26 C27 . . 122.2(3) ?
    O7 C8 H8A . . 109.5 ?
    O7 C8 H8B . . 109.5 ?
    H8A C8 H8B . . 109.5 ?
    O7 C8 H8C . . 109.5 ?
    H8A C8 H8C . . 109.5 ?
    H8B C8 H8C . . 109.5 ?
    O11 C10 O9 . . 122.8(3) ?
    O11 C10 C19 . . 125.6(3) ?
    O9 C10 C19 . . 111.6(3) ?
    C10 C19 H19A . . 109.5 ?
    C10 C19 H19B . . 109.5 ?
    H19A C19 H19B . . 109.5 ?
    C10 C19 H19C . . 109.5 ?
    H19A C19 H19C . . 109.5 ?
    H19B C19 H19C . . 109.5 ?
    O15' C16 C21 . . 105.1(3) ?
    O15 C16 C21 . . 113.7(4) ?
    O15' C16 C17 . . 100.0(3) ?
    O15 C16 C17 . . 113.8(3) ?
    C21 C16 C17 . . 109.6(3) ?
    O15' C16 H16 . . 128.5 ?
    O15 C16 H16 . . 106.4 ?
    C21 C16 H16 . . 106.4 ?
    C17 C16 H16 . . 106.4 ?
    O15' C16 H16' . . 113.8 ?
    O15 C16 H16' . . 91.7 ?
    C21 C16 H16' . . 113.5 ?
    C17 C16 H16' . . 113.7 ?
    O18' C17 C16 . . 106.2(3) ?
    O18 C17 C16 . . 112.6(3) ?
    O18' C17 C25 . . 96.5(3) ?
    O18 C17 C25 . . 119.7(3) ?
    C16 C17 C25 . . 110.3(3) ?
    O18' C17 H17 . . 134.3 ?
    O18 C17 H17 . . 104.2 ?
    C16 C17 H17 . . 104.2 ?
    C25 C17 H17 . . 104.2 ?
    O18' C17 H17' . . 113.6 ?
    O18 C17 H17' . . 83.4 ?
    C16 C17 H17' . . 114.5 ?
    C25 C17 H17' . . 114.2 ?
    O29 C21 O22 . . 126.6(3) ?
    O29 C21 C16 . . 125.7(3) ?
    O22 C21 C16 . . 107.7(2) ?
    O22 C23 C31 . . 108.8(3) ?
    O22 C23 C24 . . 110.6(2) ?
    C31 C23 C24 . . 112.7(3) ?
    O22 C23 C30 . . 102.5(2) ?
    C31 C23 C30 . . 111.0(3) ?
    C24 C23 C30 . . 110.7(3) ?
    C23 C24 H24A . . 109.5 ?
    C23 C24 H24B . . 109.5 ?
    H24A C24 H24B . . 109.5 ?
    C23 C24 H24C . . 109.5 ?
    H24A C24 H24C . . 109.5 ?
    H24B C24 H24C . . 109.5 ?
    O26 C27 C28 . . 102.7(3) ?
    O26 C27 C34 . . 108.9(3) ?
    C28 C27 C34 . . 111.5(4) ?
    O26 C27 C33 . . 108.3(4) ?
    C28 C27 C33 . . 111.8(4) ?
    C34 C27 C33 . . 113.0(4) ?
    C27 C28 H28A . . 109.5 ?
    C27 C28 H28B . . 109.5 ?
    H28A C28 H28B . . 109.5 ?
    C27 C28 H28C . . 109.5 ?
    H28A C28 H28C . . 109.5 ?
    H28B C28 H28C . . 109.5 ?
    C23 C30 H30A . . 109.5 ?
    C23 C30 H30B . . 109.5 ?
    H30A C30 H30B . . 109.5 ?
    C23 C30 H30C . . 109.5 ?
    H30A C30 H30C . . 109.5 ?
    H30B C30 H30C . . 109.5 ?
    C23 C31 H31A . . 109.5 ?
    C23 C31 H31B . . 109.5 ?
    H31A C31 H31B . . 109.5 ?
    C23 C31 H31C . . 109.5 ?
    H31A C31 H31C . . 109.5 ?
    H31B C31 H31C . . 109.5 ?
    C27 C33 H33A . . 109.5 ?
    C27 C33 H33B . . 109.5 ?
    H33A C33 H33B . . 109.5 ?
    C27 C33 H33C . . 109.5 ?
    H33A C33 H33C . . 109.5 ?
    H33B C33 H33C . . 109.5 ?
    C27 C34 H34A . . 109.5 ?
    C27 C34 H34B . . 109.5 ?
    H34A C34 H34B . . 109.5 ?
    C27 C34 H34C . . 109.5 ?
    H34A C34 H34C . . 109.5 ?
    H34B C34 H34C . . 109.5 ?
    O32' C25 O26 . . 114.1(4) ?
    O32 C25 O26 . . 141.5(4) ?
    O32' C25 C17 . . 135.1(5) ?
    O32 C25 C17 . . 107.3(4) ?
    O26 C25 C17 . . 110.7(3) ?
    C16 O15 C14 . . 112.4(4) ?
    C17 O18 H18 . . 109.5 ?
    C6 C5 C4 . . 120.0 ?
    C6 C5 C12 . . 116.8(6) ?
    C4 C5 C12 . . 123.2(6) ?
    C5 C6 C1 . . 120.0 ?
    C5 C6 H6 . . 120.0 ?
    C1 C6 H6 . . 120.0 ?
    O7 C1 C2 . . 121.8(8) ?
    O7 C1 C6 . . 117.9(7) ?
    C2 C1 C6 . . 120.0 ?
    C1 C2 C3 . . 120.0 ?
    C1 C2 O9 . . 111.4(7) ?
    C3 C2 O9 . . 127.9(8) ?
    C4 C3 C2 . . 120.0 ?
    C4 C3 H3 . . 120.0 ?
    C2 C3 H3 . . 120.0 ?
    C3 C4 C5 . . 120.0 ?
    C3 C4 H4 . . 120.0 ?
    C5 C4 H4 . . 120.0 ?
    C13 C12 C5 . . 122.9(6) ?
    C13 C12 H12 . . 118.6 ?
    C5 C12 H12 . . 118.6 ?
    C12 C13 C14 . . 127.0(6) ?
    C12 C13 H13 . . 116.5 ?
    C14 C13 H13 . . 116.5 ?
    O20 C14 O15 . . 124.5(6) ?
    O20 C14 C13 . . 127.8(6) ?
    O15 C14 C13 . . 107.5(6) ?
    C16 O15' C14' . . 107.0(4) ?
    C17 O18' H18' . . 109.5 ?
    C6' C5' C4' . . 120.0 ?
    C6' C5' C12' . . 117.2(5) ?
    C4' C5' C12' . . 122.2(6) ?
    C1' C6' C5' . . 120.0 ?
    C1' C6' H6' . . 120.0 ?
    C5' C6' H6' . . 120.0 ?
    O7 C1' C6' . . 131.5(8) ?
    O7 C1' C2' . . 107.8(8) ?
    C6' C1' C2' . . 120.0 ?
    O9 C2' C3' . . 110.2(8) ?
    O9 C2' C1' . . 128.8(8) ?
    C3' C2' C1' . . 120.0 ?
    C2' C3' C4' . . 120.0 ?
    C2' C3' H3' . . 120.0 ?
    C4' C3' H3' . . 120.0 ?
    C3' C4' C5' . . 120.0 ?
    C3' C4' H4' . . 120.0 ?
    C5' C4' H4' . . 120.0 ?
    C13' C12' C5' . . 128.8(5) ?
    C13' C12' H12' . . 115.6 ?
    C5' C12' H12' . . 115.6 ?
    C12' C13' C14' . . 117.6(6) ?
    C12' C13' H13' . . 121.2 ?
    C14' C13' H13' . . 121.2 ?
    O20' C14' O15' . . 125.5(6) ?
    O20' C14' C13' . . 128.0(6) ?
    O15' C14' C13' . . 106.4(5) ?
loop_
    _geom_torsion_atom_site_label_1
    _geom_torsion_atom_site_label_2
    _geom_torsion_atom_site_label_3
    _geom_torsion_atom_site_label_4
    _geom_torsion_site_symmetry_1
    _geom_torsion_site_symmetry_2
    _geom_torsion_site_symmetry_3
    _geom_torsion_site_symmetry_4
    _geom_torsion
    _geom_torsion_publ_flag
    C2' O9 C10 O11 . . . . -9.0(7) ?
    C2 O9 C10 O11 . . . . -2.9(7) ?
    C2' O9 C10 C19 . . . . 170.5(6) ?
    C2 O9 C10 C19 . . . . 176.6(6) ?
    O15' C16 C17 O18' . . . . -43.9(4) ?
    O15 C16 C17 O18' . . . . -62.3(5) ?
    C21 C16 C17 O18' . . . . 66.2(4) ?
    O15' C16 C17 O18 . . . . -77.0(4) ?
    O15 C16 C17 O18 . . . . -95.5(5) ?
    C21 C16 C17 O18 . . . . 33.1(4) ?
    O15' C16 C17 C25 . . . . 59.5(4) ?
    O15 C16 C17 C25 . . . . 41.1(4) ?
    C21 C16 C17 C25 . . . . 169.6(2) ?
    C23 O22 C21 O29 . . . . 6.2(5) ?
    C23 O22 C21 C16 . . . . -173.2(3) ?
    O15' C16 C21 O29 . . . . -6.2(5) ?
    O15 C16 C21 O29 . . . . 15.7(5) ?
    C17 C16 C21 O29 . . . . -112.9(4) ?
    O15' C16 C21 O22 . . . . 173.3(3) ?
    O15 C16 C21 O22 . . . . -164.8(3) ?
    C17 C16 C21 O22 . . . . 66.6(3) ?
    C21 O22 C23 C31 . . . . 64.2(3) ?
    C21 O22 C23 C24 . . . . -60.1(4) ?
    C21 O22 C23 C30 . . . . -178.2(3) ?
    C25 O26 C27 C28 . . . . 179.7(3) ?
    C25 O26 C27 C34 . . . . -62.0(5) ?
    C25 O26 C27 C33 . . . . 61.3(5) ?
    C27 O26 C25 O32' . . . . -3.6(5) ?
    C27 O26 C25 O32 . . . . 8.4(8) ?
    C27 O26 C25 C17 . . . . 179.3(3) ?
    O18' C17 C25 O32' . . . . -18.1(7) ?
    O18 C17 C25 O32' . . . . 5.0(7) ?
    C16 C17 C25 O32' . . . . -128.0(6) ?
    O18' C17 C25 O32 . . . . -27.7(5) ?
    O18 C17 C25 O32 . . . . -4.6(6) ?
    C16 C17 C25 O32 . . . . -137.6(4) ?
    O18' C17 C25 O26 . . . . 158.2(3) ?
    O18 C17 C25 O26 . . . . -178.7(3) ?
    C16 C17 C25 O26 . . . . 48.3(4) ?
    O15' C16 O15 C14 . . . . 155.9(17) ?
    C21 C16 O15 C14 . . . . 84.7(6) ?
    C17 C16 O15 C14 . . . . -148.9(5) ?
    C4 C5 C6 C1 . . . . 0.0 ?
    C12 C5 C6 C1 . . . . -179.9(7) ?
    C1' O7 C1 C2 . . . . 125(15) ?
    C8 O7 C1 C2 . . . . -171.5(5) ?
    C1' O7 C1 C6 . . . . -49(14) ?
    C8 O7 C1 C6 . . . . 13.7(15) ?
    C5 C6 C1 O7 . . . . 174.9(17) ?
    C5 C6 C1 C2 . . . . 0.0 ?
    O7 C1 C2 C3 . . . . -174.7(18) ?
    C6 C1 C2 C3 . . . . 0.0 ?
    O7 C1 C2 O9 . . . . -3.1(9) ?
    C6 C1 C2 O9 . . . . 171.6(14) ?
    C2' O9 C2 C1 . . . . -46(8) ?
    C10 O9 C2 C1 . . . . -80.4(7) ?
    C2' O9 C2 C3 . . . . 124(9) ?
    C10 O9 C2 C3 . . . . 90.4(12) ?
    C1 C2 C3 C4 . . . . 0.0 ?
    O9 C2 C3 C4 . . . . -170.1(16) ?
    C2 C3 C4 C5 . . . . 0.0 ?
    C6 C5 C4 C3 . . . . 0.0 ?
    C12 C5 C4 C3 . . . . 179.9(8) ?
    C6 C5 C12 C13 . . . . -151.1(8) ?
    C4 C5 C12 C13 . . . . 29.1(9) ?
    C5 C12 C13 C14 . . . . -176.5(7) ?
    C16 O15 C14 O20 . . . . -11.7(10) ?
    C16 O15 C14 C13 . . . . 172.4(5) ?
    C12 C13 C14 O20 . . . . -169.6(8) ?
    C12 C13 C14 O15 . . . . 6.0(9) ?
    O15 C16 O15' C14' . . . . -14.2(10) ?
    C21 C16 O15' C14' . . . . 101.9(5) ?
    C17 C16 O15' C14' . . . . -144.5(5) ?
    C4' C5' C6' C1' . . . . 0.0 ?
    C12' C5' C6' C1' . . . . -171.2(8) ?
    C1 O7 C1' C6' . . . . 114(16) ?
    C8 O7 C1' C6' . . . . -5.3(18) ?
    C1 O7 C1' C2' . . . . -56(14) ?
    C8 O7 C1' C2' . . . . -175.5(4) ?
    C5' C6' C1' O7 . . . . -169.2(19) ?
    C5' C6' C1' C2' . . . . 0.0 ?
    C10 O9 C2' C3' . . . . 105.5(8) ?
    C2 O9 C2' C3' . . . . -43(8) ?
    C10 O9 C2' C1' . . . . -86.2(10) ?
    C2 O9 C2' C1' . . . . 125(9) ?
    O7 C1' C2' O9 . . . . 4.3(9) ?
    C6' C1' C2' O9 . . . . -167.3(17) ?
    O7 C1' C2' C3' . . . . 171.5(16) ?
    C6' C1' C2' C3' . . . . 0.0 ?
    O9 C2' C3' C4' . . . . 169.5(14) ?
    C1' C2' C3' C4' . . . . 0.0 ?
    C2' C3' C4' C5' . . . . 0.0 ?
    C6' C5' C4' C3' . . . . 0.0 ?
    C12' C5' C4' C3' . . . . 170.8(8) ?
    C6' C5' C12' C13' . . . . 12.2(11) ?
    C4' C5' C12' C13' . . . . -158.8(7) ?
    C5' C12' C13' C14' . . . . 179.1(6) ?
    C16 O15' C14' O20' . . . . -13.8(10) ?
    C16 O15' C14' C13' . . . . 168.8(5) ?
    C12' C13' C14' O20' . . . . 16.2(11) ?
    C12' C13' C14' O15' . . . . -166.5(6) ?
loop_
    _geom_hbond_atom_site_label_D
    _geom_hbond_atom_site_label_H
    _geom_hbond_atom_site_label_A
    _geom_hbond_site_symmetry_A
    _geom_hbond_distance_DH
    _geom_hbond_distance_HA
    _geom_hbond_distance_DA
    _geom_hbond_angle_DHA
    O18 H18 O32 . 0.84 2.21 2.631(8) 111
    O18 H18 O22 1_455 0.84 2.57 3.185(5) 131
