# Supplementary material for: Di-tert-butyl (2R,3R)-2-{[(2E)-3-(4-acet­yloxy-3-meth­oxy­phen­yl)prop-2-eno­yl]­oxy}-3-hy­droxy­butane­dioate
Source: Acta Crystallogr Sect E Struct Rep Online. 2012 Feb 4;68(Pt 3):o568–9. doi: 10.1107/S1600536812002784 (PMC3297296; doi:10.1107/S1600536812002784)
Supplement: Supplementary file 2 [file e-68-0o568-Isup2.hkl]

#
# h,k,l, Fc-squared, Fo-squared, sigma(Fo-squared) and status flag
#
data_I
_shelx_title '  P21  2185 Friedel pairs'
_shelx_refln_list_code          4
_shelx_F_calc_maximum       92.53
_exptl_crystal_F_000       512.00
_reflns_d_resolution_high  0.8001
 
loop_
 _symmetry_equiv_pos_as_xyz
 'x, y, z'
 '-x, y+1/2, -z'
 
_cell_length_a     5.9894
_cell_length_b    10.6483
_cell_length_c    19.6676
_cell_angle_alpha  90.000
_cell_angle_beta   96.324
_cell_angle_gamma  90.000
 
_shelx_F_squared_multiplier     1.000
 
loop_
 _refln_index_h
 _refln_index_k
 _refln_index_l
 _refln_F_squared_calc
 _refln_F_squared_meas
 _refln_F_squared_sigma
 _refln_observed_status
   0 -12   0        0.70        0.09      0.24 o
   1 -12   0       12.35        9.98      0.62 o
   1 -11   0       55.09       55.95      1.31 o
   2 -11   0       34.94       33.53      0.90 o
   0 -10   0      217.49      195.12      4.12 o
   1 -10   0      122.16      128.59      3.14 o
   2 -10   0      123.40      127.74      2.11 o
   3 -10   0       25.63       25.88      0.78 o
   1  -9   0      223.58      220.22      3.10 o
   2  -9   0      290.42      306.42      3.13 o
   3  -9   0      101.31       91.37      1.45 o
   4  -9   0       83.25       70.23      2.16 o
   5  -9   0        6.15        8.19      0.55 o
   0  -8   0      650.95      647.04      7.04 o
   1  -8   0       98.28      114.81      1.65 o
   2  -8   0       36.86       34.15      0.75 o
   3  -8   0      111.53      105.08      1.61 o
   4  -8   0       26.00       29.18      0.99 o
   5  -8   0       25.91       24.84      1.13 o
   1  -7   0       94.81       85.56      1.62 o
   2  -7   0      117.14      112.14      1.58 o
   3  -7   0       76.36       71.65      1.49 o
   4  -7   0      125.85      112.28      2.27 o
   5  -7   0       18.10       17.39      1.05 o
   6  -7   0       16.02       16.02      0.66 o
   0  -6   0     1321.03     1141.61     13.16 o
   1  -6   0       78.76       68.33      1.88 o
   2  -6   0       15.26       10.33      0.76 o
   3  -6   0      346.45      362.23      5.27 o
   4  -6   0       22.71       16.90      0.80 o
   5  -6   0        7.87       14.16      0.69 o
   6  -6   0        5.45        3.33      0.40 o
   1  -5   0     1117.35     1074.28      8.62 o
   2  -5   0       98.33       97.17      2.22 o
   3  -5   0       57.11       67.07      1.98 o
   4  -5   0      184.10      202.26      2.38 o
   5  -5   0       54.10       49.11      1.34 o
   6  -5   0        3.65        2.21      0.41 o
   0  -4   0     3209.05     2976.89     30.87 o
   1  -4   0       90.39      100.87      1.32 o
   2  -4   0      177.78      199.99      3.25 o
   3  -4   0      469.72      426.10      6.07 o
   4  -4   0       16.32       11.14      0.53 o
   5  -4   0       99.22      104.67      2.06 o
   6  -4   0        6.07        4.92      0.42 o
   1  -3   0      579.72      584.08      8.99 o
   2  -3   0     1095.36     1132.33      8.66 o
   3  -3   0     1137.83     1083.90     12.56 o
   4  -3   0      101.19       87.94      1.65 o
   5  -3   0       31.75       28.96      1.04 o
   6  -3   0       14.23       10.77      0.60 o
   0  -2   0      312.43      266.90      3.18 o
   1  -2   0     1910.70     2062.02     14.99 o
   2  -2   0      141.65      129.28      1.04 o
   3  -2   0      172.13      182.16      3.06 o
   4  -2   0       20.12       22.15      1.06 o
   5  -2   0       16.15       13.40      0.67 o
   6  -2   0      152.41      154.51      2.45 o
   1  -1   0     2224.71     2234.76     50.80 o
   2  -1   0      192.33      170.27      2.45 o
   3  -1   0      986.87     1052.72     15.94 o
   4  -1   0       63.88       62.84      1.76 o
   5  -1   0        3.91        4.45      0.40 o
   6  -1   0        5.73       14.94      1.37 o
   7  -1   0       32.13       31.48      1.03 o
   1   0   0      177.28      246.73      2.83 o
   2   0   0       28.29       35.17      0.86 o
   3   0   0      556.28      651.59      7.78 o
   4   0   0       10.27       25.24      1.06 o
   5   0   0      101.47      115.48      2.12 o
   6   0   0       80.15       95.32      1.88 o
   7   0   0        0.07        1.32      0.29 o
   1   1   0     2221.76     2075.24     21.09 o
   2   1   0      191.70      175.81      2.47 o
   3   1   0      987.51     1082.43     12.12 o
   4   1   0       64.08       60.95      1.69 o
   5   1   0        3.76        5.19      0.48 o
   6   1   0        5.76       14.47      0.73 o
   0   2   0      311.06      275.73      3.27 o
   1   2   0     1911.11     1988.05     20.37 o
   2   2   0      138.48      123.64      1.94 o
   3   2   0      174.52      193.31      3.05 o
   4   2   0       20.46       23.99      1.03 o
   5   2   0       15.94       13.18      0.71 o
   6   2   0      152.81      146.47      1.87 o
   1   3   0      583.03      603.76      6.81 o
   2   3   0     1106.29     1112.13     12.12 o
   3   3   0     1138.77     1103.09     12.45 o
   4   3   0      100.77       91.32      1.68 o
   5   3   0       31.40       28.12      1.35 o
   6   3   0       14.58        9.81      0.46 o
   0   4   0     3209.87     3436.33     35.64 o
   1   4   0       91.15      101.86      1.87 o
   2   4   0      176.88      191.60      2.96 o
   3   4   0      472.26      458.60      6.09 o
   4   4   0       15.91        9.96      0.94 o
   5   4   0      100.03      105.69      2.07 o
   6   4   0        6.37        3.67      0.57 o
   1   5   0     1118.68     1153.45     13.01 o
   2   5   0       97.46       96.49      2.06 o
   3   5   0       58.84       73.58      1.91 o
   4   5   0      183.37      198.33      3.46 o
   5   5   0       53.85       44.03      1.65 o
   6   5   0        3.67        1.96      0.44 o
   0   6   0     1308.55     1327.88     15.36 o
   1   6   0       80.77       77.94      1.97 o
   2   6   0       15.27       10.66      0.71 o
   3   6   0      344.70      359.97      6.39 o
   4   6   0       22.94       16.52      1.22 o
   5   6   0        7.31       10.94      0.78 o
   6   6   0        5.37        3.55      0.47 o
   1   7   0       94.93       90.54      2.38 o
   2   7   0      116.14      116.07      2.12 o
   3   7   0       77.29       75.25      2.71 o
   4   7   0      125.47      114.96      3.31 o
   5   7   0       18.18       17.48      0.98 o
   6   7   0       16.34       16.67      0.81 o
   0   8   0      647.34      654.65      9.80 o
   1   8   0       99.81      115.54      3.49 o
   2   8   0       37.79       33.55      1.90 o
   3   8   0      111.68      108.10      3.39 o
   4   8   0       25.18       27.68      1.04 o
   5   8   0       25.83       25.25      1.10 o
   1   9   0      224.43      224.92      5.24 o
   2   9   0      288.55      320.87      6.58 o
   3   9   0      100.27       92.08      2.15 o
   4   9   0       82.62       70.15      1.56 o
   5   9   0        6.24        7.87      0.39 o
   0  10   0      219.49      199.75      4.58 o
   1  10   0      120.30      131.92      3.80 o
   2  10   0      123.10      131.23      3.78 o
   3  10   0       25.59       26.58      1.06 o
   4  10   0       42.32       46.37      1.07 o
   1  11   0       55.40       57.35      1.53 o
   2  11   0       35.13       32.92      1.52 o
   3  11   0        1.47        0.69      0.25 o
   4  11   0       31.43       41.45      1.17 o
   0  12   0        0.82        0.93      0.31 o
   1  12   0       12.51       11.50      0.56 o
   2  12   0       79.52       84.12      1.50 o
   3  12   0       42.36       49.03      0.91 o
   0 -12   1       33.13       39.14      1.65 o
   1 -12   1       24.44       28.81      1.09 o
   2 -12   1       31.26       23.38      0.82 o
  -3 -11   1        1.43        0.56      0.21 o
  -2 -11   1       88.06      104.66      2.47 o
  -1 -11   1       34.35       31.01      0.95 o
   1 -11   1       47.83       45.42      1.90 o
   2 -11   1       21.02       18.04      0.65 o
   3 -11   1        8.11        5.23      0.43 o
  -3 -10   1        8.07       10.46      0.73 o
  -2 -10   1      187.25      190.06      2.67 o
  -1 -10   1        8.92       14.43      1.04 o
   0 -10   1       81.93       85.69      1.80 o
   1 -10   1       24.69       27.43      1.35 o
   2 -10   1       65.10       66.02      4.48 o
   3 -10   1        2.70        1.77      0.38 o
  -5  -9   1       39.98       45.00      1.33 o
  -4  -9   1       35.37       22.78      1.22 o
  -3  -9   1       52.53       48.30      1.31 o
  -2  -9   1      102.66      104.96      1.63 o
  -1  -9   1      135.73      138.10      3.31 o
   0  -9   1      105.41      111.64      2.05 o
   1  -9   1       70.90       60.85      1.47 o
   2  -9   1      204.89      199.85      2.38 o
   3  -9   1       18.78       23.42      0.91 o
   4  -9   1        3.81        6.21      0.62 o
  -5  -8   1       10.99       13.22      0.86 o
  -4  -8   1       62.03       56.52      1.35 o
  -3  -8   1       62.16       71.28      1.31 o
  -2  -8   1       22.54       24.62      0.64 o
  -1  -8   1      413.36      393.38      3.60 o
   0  -8   1      163.87      165.55      2.00 o
   1  -8   1      670.81      652.27      6.62 o
   2  -8   1      101.05      102.43      2.77 o
   3  -8   1       45.09       40.44      1.23 o
   4  -8   1       14.94       21.07      0.85 o
   5  -8   1       12.59        7.47      0.62 o
  -6  -7   1        0.81        1.51      0.28 o
  -5  -7   1       41.03       39.68      1.63 o
  -4  -7   1       60.58       56.64      2.15 o
  -3  -7   1      618.07      566.40      4.74 o
  -2  -7   1      354.42      369.71      4.17 o
  -1  -7   1       57.34       64.42      1.78 o
   0  -7   1      166.80      152.97      2.16 o
   1  -7   1      278.42      265.70      4.65 o
   2  -7   1       70.56       66.00      1.18 o
   3  -7   1      134.19      135.35      1.88 o
   4  -7   1      225.39      251.72      3.44 o
   5  -7   1        9.62        4.96      0.41 o
  -6  -6   1       41.19       36.89      1.28 o
  -5  -6   1       49.92       55.95      2.04 o
  -4  -6   1       43.70       49.56      1.34 o
  -3  -6   1       31.95       34.40      1.07 o
  -2  -6   1       25.32       22.75      1.09 o
  -1  -6   1      259.56      271.59      4.16 o
   0  -6   1      103.06      115.95      1.70 o
   1  -6   1      108.07       83.11      1.55 o
   3  -6   1      161.72      187.49      2.20 o
   4  -6   1       33.73       37.95      1.19 o
   5  -6   1       41.86       51.14      1.32 o
   6  -6   1        1.62        1.12      0.26 o
  -6  -5   1       38.77       41.78      1.51 o
  -5  -5   1        9.99       10.41      0.93 o
  -4  -5   1      174.55      150.27      2.00 o
  -3  -5   1       59.94       60.84      1.87 o
  -2  -5   1      303.58      316.14      4.76 o
  -1  -5   1       91.44      126.78      1.71 o
   0  -5   1     1747.69     1716.79     13.17 o
   1  -5   1      333.17      345.80     14.10 o
   3  -5   1      123.48      124.25      2.83 o
   4  -5   1       50.80       50.85      1.09 o
   5  -5   1       18.56       19.82      0.86 o
   6  -5   1       53.93       44.97      1.09 o
  -6  -4   1       44.22       45.56      1.66 o
  -5  -4   1        3.60        3.45      0.43 o
  -4  -4   1       41.03       41.62      1.35 o
  -3  -4   1       63.71       69.00      1.87 o
  -2  -4   1     1550.98     1610.11     12.30 o
  -1  -4   1     1200.08     1176.13      9.18 o
   0  -4   1      601.36      622.77      5.17 o
   1  -4   1      921.15      941.89      8.85 o
   2  -4   1     1189.89     1232.51      9.86 o
   3  -4   1        3.87        2.23      0.41 o
   4  -4   1       60.58       73.21      1.28 o
   5  -4   1       17.72       16.70      0.81 o
   6  -4   1       43.24       49.29      1.17 o
  -6  -3   1       62.13       60.01      1.85 o
  -5  -3   1      100.66      105.51      3.69 o
  -4  -3   1       63.76       58.33      1.33 o
  -3  -3   1      295.56      291.08      4.42 o
  -2  -3   1     1038.38      903.29      7.15 o
  -1  -3   1     1008.45     1099.30      8.42 o
   0  -3   1     5374.37     5318.34     38.11 o
   1  -3   1     1350.92     1289.75      9.68 o
   2  -3   1      217.48      207.18      3.15 o
   3  -3   1       79.44      110.47      2.32 o
   4  -3   1      225.46      232.79      2.45 o
   5  -3   1       37.87       47.22      1.40 o
   6  -3   1       43.73       38.95      1.09 o
  -6  -2   1       49.56       54.95      1.38 o
  -5  -2   1       26.69       30.15      0.82 o
  -4  -2   1      116.09       97.49      2.35 o
  -3  -2   1      325.21      348.10      4.87 o
  -2  -2   1      992.79      894.31      5.52 o
  -1  -2   1      303.73      347.09      4.07 o
   0  -2   1     4552.87     4768.70     34.05 o
   1  -2   1     3621.94     3562.75     20.72 o
   2  -2   1      295.31      283.05      1.94 o
   3  -2   1       21.92       24.88      0.96 o
   4  -2   1       31.87       29.81      1.20 o
   5  -2   1       34.13       27.81      1.60 o
   6  -2   1       28.02       40.02      1.15 o
  -6  -1   1      118.55      107.36      2.02 o
  -5  -1   1      198.37      186.04      2.23 o
  -4  -1   1      294.88      250.94      4.14 o
  -3  -1   1      213.41      225.77      3.45 o
  -2  -1   1      250.25      285.91      3.69 o
  -1  -1   1     3149.64     3196.51     32.37 o
   0  -1   1     1778.23     1760.90     12.62 o
   1  -1   1     5346.62     5593.25     39.73 o
   2  -1   1      226.43      230.84      3.32 o
   3  -1   1       36.99       31.02      1.61 o
   4  -1   1       33.55       52.95      1.57 o
   5  -1   1       80.40       88.61      1.84 o
   6  -1   1        8.17        8.93      0.58 o
   7  -1   1        7.46        8.17      0.58 o
  -6   0   1      126.76       95.37      1.91 o
  -5   0   1        6.63        2.40      0.41 o
  -4   0   1        6.53        3.71      0.48 o
  -3   0   1      205.36      272.22      3.91 o
  -2   0   1     1010.35     1071.16     11.54 o
  -1   0   1      644.95      622.22      6.63 o
   1   0   1     1212.59     1119.13     11.50 o
   2   0   1       58.92       39.12      0.89 o
   3   0   1      692.36      681.07      5.78 o
   4   0   1       52.22       54.33      1.13 o
   5   0   1       10.30        8.44      4.36 o
   6   0   1      174.04      183.49      4.18 o
   7   0   1        1.17        1.58      0.36 o
  -6   1   1      117.82      103.67      2.30 o
  -5   1   1      196.45      186.06      2.48 o
  -4   1   1      295.62      259.40      4.19 o
  -3   1   1      214.26      233.15      3.52 o
  -2   1   1      248.25      293.54      3.74 o
  -1   1   1     3146.21     3128.68     31.65 o
   0   1   1     1780.03     1883.09     28.74 o
   1   1   1     5341.23     5009.48     50.25 o
   2   1   1      223.95      233.18      3.01 o
   3   1   1       36.98       30.85      0.97 o
   4   1   1       32.66       49.42      1.11 o
   5   1   1       80.19       85.87      1.45 o
   6   1   1        8.31        7.72      0.86 o
  -6   2   1       48.77       52.63      1.36 o
  -5   2   1       26.19       28.96      1.05 o
  -4   2   1      113.91      101.44      2.32 o
  -3   2   1      325.00      361.22      4.91 o
  -2   2   1      997.16      921.20     10.11 o
  -1   2   1      304.20      335.85      3.93 o
   0   2   1     4557.44     5285.72     37.66 o
   1   2   1     3620.70     3436.80     34.77 o
   2   2   1      294.80      287.74      3.60 o
   3   2   1       21.58       35.12      1.04 o
   4   2   1       31.83       24.92      1.01 o
   5   2   1       34.45       27.70      1.00 o
   6   2   1       28.13       38.20      2.15 o
  -6   3   1       61.88       55.44      1.09 o
  -5   3   1      101.39      101.15      2.26 o
  -4   3   1       63.10       57.87      3.40 o
  -3   3   1      298.21      297.67      4.33 o
  -2   3   1     1038.77      872.33      9.79 o
  -1   3   1     1010.72     1066.45     11.50 o
   0   3   1     5360.60     6080.25     43.51 o
   1   3   1     1358.11     1382.94     14.56 o
   2   3   1      217.73      211.14      2.93 o
   3   3   1       79.38      114.18      2.14 o
   4   3   1      226.14      235.32      4.68 o
   5   3   1       38.46       43.58      1.25 o
   6   3   1       43.82       36.04      1.13 o
  -6   4   1       44.03       45.54      1.12 o
  -5   4   1        3.45        3.35      0.44 o
  -4   4   1       41.43       42.50      1.17 o
  -3   4   1       62.89       70.57      1.78 o
  -2   4   1     1557.87     1527.19     16.60 o
  -1   4   1     1201.77     1200.68     13.17 o
   0   4   1      600.99      707.99      6.22 o
   1   4   1      919.58     1009.01     11.14 o
   2   4   1     1190.04     1230.37     13.50 o
   3   4   1        3.48        1.28      0.28 o
   4   4   1       59.47       72.59      2.52 o
   5   4   1       17.69       18.72      1.34 o
   6   4   1       42.52       46.47      1.72 o
  -6   5   1       37.69       38.18      0.95 o
  -5   5   1       10.11        8.95      0.81 o
  -4   5   1      173.98      151.33      3.59 o
  -3   5   1       60.66       65.00      1.81 o
  -2   5   1      300.58      312.82      4.58 o
  -1   5   1       91.23      130.84      2.46 o
   0   5   1     1745.44     1998.34     25.66 o
   1   5   1      330.04      371.82      5.03 o
   2   5   1       78.42       71.98      1.70 o
   4   5   1       50.80       50.33      1.44 o
   6   5   1       53.21       43.20      1.60 o
  -6   6   1       41.54       33.56      1.31 o
  -5   6   1       50.05       57.69      2.13 o
  -4   6   1       43.67       50.30      2.07 o
  -3   6   1       32.20       35.09      1.43 o
  -2   6   1       25.89       23.53      1.06 o
  -1   6   1      262.11      289.77      4.55 o
   0   6   1      101.50      130.22      4.39 o
   1   6   1      109.09       94.92      2.23 o
   2   6   1      160.68      161.20      3.03 o
   3   6   1      160.14      186.19      4.21 o
   4   6   1       34.14       38.90      1.80 o
   6   6   1        1.53        1.17      0.36 o
  -6   7   1        0.79        1.20      0.29 o
  -5   7   1       41.18       38.56      1.44 o
  -4   7   1       61.38       57.33      2.28 o
  -3   7   1      618.60      573.22      9.25 o
  -2   7   1      357.13      376.75      5.84 o
  -1   7   1       57.09       74.65      2.15 o
   0   7   1      168.28      170.84      3.57 o
   1   7   1      281.46      289.53      4.80 o
   2   7   1       70.71       67.67      1.56 o
   3   7   1      133.78      136.08      3.70 o
   4   7   1      227.61      256.88      5.25 o
   5   7   1        9.19        5.26      0.58 o
   6   7   1       30.15       40.44      1.25 o
  -5   8   1       11.10       12.56      0.93 o
  -4   8   1       61.77       57.81      1.54 o
  -3   8   1       61.25       71.92      3.16 o
  -2   8   1       22.68       26.27      1.06 o
  -1   8   1      411.20      430.05      6.69 o
   0   8   1      164.60      171.03      4.08 o
   1   8   1      671.09      698.07      7.06 o
   2   8   1      101.14      116.42      3.58 o
   3   8   1       45.91       42.10      2.06 o
   4   8   1       15.24       20.17      0.88 o
   5   8   1       12.74        8.79      0.66 o
  -5   9   1       40.04       47.15      1.33 o
  -4   9   1       35.73       22.81      0.90 o
  -3   9   1       52.00       46.33      1.51 o
  -2   9   1      102.38      109.08      3.62 o
  -1   9   1      135.40      138.82      4.05 o
   0   9   1      105.76      115.11      3.62 o
   1   9   1       71.90       62.83      2.59 o
   2   9   1      203.85      208.10      5.04 o
   3   9   1       18.89       23.70      1.51 o
   4   9   1        3.88        5.81      0.47 o
   5   9   1        4.59        9.16      0.40 o
  -4  10   1        5.18        4.65      0.38 o
  -3  10   1        8.28        9.53      0.67 o
  -2  10   1      186.83      190.35      4.74 o
  -1  10   1        9.01       13.23      1.25 o
   0  10   1       81.26       86.03      2.02 o
   1  10   1       25.15       30.55      1.78 o
   2  10   1       65.26       63.49      2.54 o
   3  10   1        2.66        1.70      0.39 o
   4  10   1        0.88        0.62      0.21 o
  -4  11   1        6.64        4.74      0.42 o
  -3  11   1        1.62        0.62      0.25 o
  -2  11   1       88.44      106.00      2.08 o
  -1  11   1       34.80       34.98      1.17 o
   0  11   1       19.44       25.57      0.99 o
   1  11   1       47.88       48.24      2.04 o
   2  11   1       21.77       17.69      0.84 o
   3  11   1        7.94        5.76      0.44 o
   4  11   1       24.50       18.50      0.75 o
  -3  12   1       24.93       27.90      0.67 o
  -2  12   1       46.27       42.26      1.12 o
  -1  12   1      122.29      125.68      2.10 o
   0  12   1       33.42       42.30      1.04 o
   1  12   1       24.63       27.99      0.87 o
   2  12   1       31.70       27.73      0.84 o
   3  12   1       39.60       40.87      1.05 o
   0 -13   2        8.03        4.85      0.35 o
   0 -12   2       23.31       25.06      1.05 o
   1 -12   2       14.84       15.19      0.81 o
   2 -12   2      121.44      121.92      2.21 o
  -3 -11   2       11.33       13.06      0.69 o
  -2 -11   2        7.23        7.44      0.65 o
  -1 -11   2       85.85       85.71      2.42 o
   0 -11   2      201.76      219.80      4.29 o
   1 -11   2      101.45       96.99      2.56 o
   2 -11   2       33.96       31.77      1.30 o
   3 -11   2        4.46        3.32      0.38 o
  -3 -10   2       13.72        8.75      0.54 o
  -2 -10   2      109.42       94.84      2.62 o
  -1 -10   2      236.45      219.53      4.43 o
   0 -10   2       54.02       56.65      1.44 o
   1 -10   2        7.28        7.99      0.74 o
   2 -10   2       65.33       75.65      2.85 o
   3 -10   2       23.37       32.56      1.35 o
   4 -10   2       30.72       27.02      0.94 o
  -5  -9   2        2.31        3.32      0.41 o
  -4  -9   2        2.20        2.43      0.32 o
  -3  -9   2       13.08       13.30      1.41 o
  -2  -9   2      372.67      359.40      4.36 o
  -1  -9   2      163.66      170.32      3.79 o
   0  -9   2      116.78      102.52      1.59 o
   1  -9   2       29.66       30.57      1.02 o
   2  -9   2       40.45       38.39      0.94 o
   3  -9   2      189.02      168.68      2.64 o
   4  -9   2       29.08       36.12      1.51 o
  -5  -8   2        2.66        3.34      0.50 o
  -4  -8   2        0.10        0.98      0.30 o
  -3  -8   2      161.24      151.49      3.72 o
  -2  -8   2      166.36      172.61      2.17 o
  -1  -8   2      689.19      676.11      5.63 o
   0  -8   2      306.41      309.59      3.00 o
   1  -8   2       21.57       14.34      0.48 o
   2  -8   2      153.19      163.09      1.78 o
   3  -8   2      168.65      182.81      2.84 o
   4  -8   2        4.59        5.46      0.47 o
   5  -8   2        1.03        1.65      0.33 o
  -6  -7   2        0.58        0.41      0.21 o
  -5  -7   2        4.42        3.08      0.57 o
  -4  -7   2       93.59      100.78      2.95 o
  -3  -7   2      430.20      419.74      8.53 o
  -2  -7   2      207.90      214.29      2.89 o
  -1  -7   2      250.91      247.92      4.21 o
   0  -7   2      330.07      318.20      5.17 o
   1  -7   2       96.76      102.89      2.64 o
   2  -7   2        2.47        2.62      0.42 o
   3  -7   2       33.88       28.24      0.82 o
   4  -7   2      176.35      162.43      2.63 o
   5  -7   2       28.83       24.61      0.83 o
  -6  -6   2        3.19        3.94      0.48 o
  -5  -6   2       51.06       49.09      1.92 o
  -4  -6   2      284.60      263.48      5.13 o
  -3  -6   2      194.03      206.96      2.88 o
  -2  -6   2      200.42      193.09      3.59 o
  -1  -6   2      151.14      143.39      2.83 o
   0  -6   2       17.14       13.46      0.89 o
   1  -6   2      437.72      503.50      7.03 o
   2  -6   2       18.54       25.90      1.25 o
   3  -6   2       97.12       95.79      1.49 o
   4  -6   2        0.63        2.00      0.35 o
   5  -6   2        1.19        0.90      0.29 o
   6  -6   2       66.81       59.90      1.50 o
  -6  -5   2       21.49       26.94      1.23 o
  -5  -5   2       18.47       15.20      1.14 o
  -4  -5   2       19.45       19.47      0.83 o
  -3  -5   2      138.40      140.38      3.00 o
  -2  -5   2      262.48      266.96      2.89 o
  -1  -5   2      744.74      763.85      9.17 o
   0  -5   2       71.53       76.58      1.23 o
   1  -5   2     2135.53     2106.43     15.87 o
   2  -5   2       15.41       26.49      1.16 o
   3  -5   2      632.86      651.79      8.71 o
   4  -5   2       13.90       13.86      0.57 o
   5  -5   2       64.84       78.91      1.72 o
   6  -5   2       20.05       20.73      1.03 o
  -6  -4   2        9.05        7.89      0.74 o
  -5  -4   2       43.19       59.36      2.20 o
  -4  -4   2      101.93      127.78      2.16 o
  -3  -4   2      387.02      361.52      5.38 o
  -2  -4   2       33.88       41.69      0.87 o
  -1  -4   2     1164.39     1340.73     14.69 o
   0  -4   2     1381.81     1328.16     18.99 o
   1  -4   2      279.36      302.58      2.81 o
   2  -4   2      144.39      135.51      2.64 o
   3  -4   2      342.99      288.90      4.59 o
   4  -4   2       46.63       49.00      1.03 o
   5  -4   2      114.74       98.87      1.97 o
   6  -4   2       69.85       80.50      2.29 o
  -7  -3   2        5.35        6.71      0.43 o
  -6  -3   2        2.58        5.12      0.66 o
  -5  -3   2      313.91      318.31      5.73 o
  -4  -3   2      270.55      269.38      3.31 o
  -3  -3   2      910.50      966.01     11.40 o
  -2  -3   2      472.68      474.04      5.36 o
  -1  -3   2     1898.22     1932.50     20.35 o
   0  -3   2     1843.86     1769.07     29.92 o
   1  -3   2      374.63      332.69      2.85 o
   2  -3   2      499.06      555.00      4.81 o
   3  -3   2      202.00      174.16      3.08 o
   4  -3   2      100.92       86.86      1.35 o
   5  -3   2       33.16       23.42      0.94 o
   6  -3   2       92.75       96.45      2.69 o
  -7  -2   2       39.90       41.56      1.14 o
  -6  -2   2        7.15       12.71      1.03 o
  -5  -2   2       41.57       41.10      0.97 o
  -4  -2   2      342.41      307.39      4.91 o
  -3  -2   2      428.64      436.81      4.89 o
  -2  -2   2     1296.06     1187.14      8.62 o
   0  -2   2      946.31      865.46      9.38 o
   1  -2   2      784.67      778.84      4.75 o
   2  -2   2     1620.37     1619.64      9.86 o
   3  -2   2      102.43       97.48      2.02 o
   4  -2   2      115.77      114.12      2.48 o
   5  -2   2        5.33       12.90      0.77 o
   6  -2   2       53.23       76.39      2.46 o
   7  -2   2       21.60       14.80      0.67 o
  -7  -1   2        1.40        2.90      0.36 o
  -6  -1   2       25.35       28.25      1.00 o
  -5  -1   2       61.90       44.32      1.32 o
  -4  -1   2      151.94      138.22      2.83 o
  -3  -1   2      248.79      216.68      3.39 o
  -2  -1   2     2610.13     2462.31     25.55 o
  -1  -1   2     2623.16     2647.33     26.92 o
   0  -1   2     3322.11     3349.31     33.90 o
   1  -1   2      591.45      495.64      3.85 o
   2  -1   2      308.52      268.77     11.85 o
   3  -1   2      369.33      424.02      5.18 o
   4  -1   2        5.56        4.49      0.46 o
   5  -1   2       55.23       62.91      2.30 o
   6  -1   2       19.84       25.10      1.46 o
   7  -1   2        7.23        4.69      0.46 o
  -7   0   2        8.08        4.01      0.38 o
  -6   0   2      107.45       96.59      2.77 o
  -5   0   2       13.32       13.46      0.56 o
  -4   0   2      215.94      295.61      4.65 o
  -3   0   2        0.87        2.79      0.36 o
  -2   0   2      978.85     1095.21     11.82 o
  -1   0   2     2172.33     2252.57     22.94 o
   0   0   2      186.25      156.94      1.68 o
   1   0   2     1422.57     1472.88      8.73 o
   2   0   2        1.13        1.72      0.16 o
   3   0   2      321.24      213.08      3.17 o
   4   0   2      358.65      360.93      7.41 o
   5   0   2      241.67      187.60      4.27 o
   6   0   2        2.23        5.88      0.82 o
   7   0   2       20.51       21.38      0.95 o
  -7   1   2        1.38        2.77      0.33 o
  -6   1   2       25.40       25.50      0.96 o
  -5   1   2       62.27       43.95      1.58 o
  -4   1   2      151.65      141.17      2.86 o
  -3   1   2      250.30      234.54      3.58 o
  -2   1   2     2614.08     2593.91     26.83 o
  -1   1   2     2620.97     2682.42     27.27 o
   0   1   2     3313.72     3594.71     68.69 o
   1   1   2      590.38      485.11      5.10 o
   2   1   2      307.72      276.19      3.39 o
   3   1   2      369.13      438.44      5.48 o
   4   1   2        5.55        4.17      0.54 o
   5   1   2       55.41       64.47      1.59 o
   6   1   2       19.83       25.10      1.47 o
   7   1   2        7.16        5.93      0.53 o
  -6   2   2        7.50       11.12      0.67 o
  -5   2   2       41.87       39.92      0.96 o
  -4   2   2      341.88      323.91      5.00 o
  -3   2   2      429.00      460.11      6.00 o
  -2   2   2     1301.10     1229.84     13.28 o
   0   2   2      947.69      928.97      6.94 o
   1   2   2      787.45      790.60      8.31 o
   2   2   2     1624.71     1606.31     16.73 o
   3   2   2      100.24      101.22      1.87 o
   4   2   2      115.75      110.14      2.02 o
   5   2   2        5.34       12.58      1.11 o
   6   2   2       52.64       71.47      2.52 o
  -6   3   2        2.48        4.27      0.40 o
  -5   3   2      314.38      304.66      8.92 o
  -4   3   2      268.14      270.35     10.09 o
  -3   3   2      914.39      974.94     11.34 o
  -2   3   2      472.22      464.53      5.74 o
  -1   3   2     1900.58     1941.51     20.30 o
   0   3   2     1854.58     1988.09     20.79 o
   1   3   2      370.78      345.46      4.12 o
   2   3   2      500.94      558.95      6.42 o
   3   3   2      201.88      186.90      2.91 o
   4   3   2      100.06       85.90      2.73 o
   5   3   2       33.14       23.39      1.48 o
   6   3   2       93.64       94.32      2.21 o
  -6   4   2        8.92        8.29      0.69 o
  -5   4   2       42.46       51.73      1.46 o
  -4   4   2      102.68      125.80      2.25 o
  -3   4   2      383.11      372.40      5.34 o
  -2   4   2       34.04       41.19      1.20 o
  -1   4   2     1159.96     1356.50     14.79 o
   0   4   2     1383.51     1479.03     11.32 o
   1   4   2      280.46      323.62      4.19 o
   2   4   2      145.51      138.81      2.29 o
   4   4   2       46.62       48.18      1.44 o
   5   4   2      114.10       98.19      3.08 o
   6   4   2       69.80       75.57      2.22 o
  -6   5   2       21.65       25.87      1.08 o
  -5   5   2       18.51       14.65      1.04 o
  -4   5   2       19.42       19.32      0.80 o
  -3   5   2      137.22      141.96      2.93 o
  -2   5   2      264.74      262.81      4.08 o
  -1   5   2      744.96      805.23      9.60 o
   0   5   2       70.97       87.36      2.97 o
   1   5   2     2136.44     2377.29     25.21 o
   2   5   2       15.30       26.41      0.96 o
   4   5   2       13.95       13.90      0.81 o
   6   5   2       19.64       20.71      1.11 o
  -6   6   2        3.22        4.02      0.41 o
  -5   6   2       52.35       50.18      3.61 o
  -4   6   2      284.99      280.84      5.51 o
  -3   6   2      194.47      213.30      3.00 o
  -2   6   2      200.81      200.94      3.63 o
  -1   6   2      152.31      158.10      3.06 o
   0   6   2       17.41       13.50      0.87 o
   1   6   2      438.16      567.23      7.39 o
   2   6   2       18.26       24.45      1.02 o
   3   6   2       96.08       93.39      2.79 o
   4   6   2        0.59        1.71      0.51 o
   6   6   2       65.90       61.99      1.77 o
  -6   7   2        0.59        0.25      0.25 o
  -5   7   2        4.53        3.35      0.36 o
  -4   7   2       92.06      105.50      3.17 o
  -3   7   2      429.40      425.06      5.45 o
  -2   7   2      209.83      211.91      4.00 o
  -1   7   2      253.10      272.77      4.75 o
   0   7   2      329.51      375.94      5.97 o
   1   7   2       95.60      116.91      2.70 o
   2   7   2        2.85        3.29      0.70 o
   3   7   2       33.87       27.05      1.57 o
   4   7   2      177.16      173.17      4.08 o
   6   7   2      112.34      105.14      2.11 o
  -5   8   2        2.60        3.65      0.33 o
  -4   8   2        0.13        0.57      0.33 o
  -3   8   2      159.96      154.88      2.96 o
  -2   8   2      167.72      181.56      3.86 o
  -1   8   2      690.44      732.32      9.98 o
   0   8   2      308.60      323.08      5.97 o
   1   8   2       22.12       17.06      1.33 o
   2   8   2      152.56      179.14      4.49 o
   3   8   2      168.48      195.59      4.61 o
   4   8   2        4.60        5.58      0.93 o
   5   8   2        1.06        1.10      0.38 o
  -5   9   2        2.40        2.99      0.24 o
  -4   9   2        2.18        2.38      0.38 o
  -3   9   2       13.27       13.51      0.87 o
  -2   9   2      373.21      372.32      5.03 o
  -1   9   2      162.87      172.65      4.59 o
   0   9   2      115.66      101.71      2.25 o
   1   9   2       28.92       28.51      1.74 o
   2   9   2       40.75       43.60      2.16 o
   3   9   2      187.37      170.61      4.18 o
   4   9   2       29.66       38.21      1.64 o
   5   9   2       16.49       15.19      0.74 o
  -4  10   2       24.52       21.47      0.74 o
  -3  10   2       13.36        8.03      0.63 o
  -2  10   2      112.06       99.66      2.24 o
  -1  10   2      235.90      226.56      3.53 o
   0  10   2       54.14       57.36      2.28 o
   1  10   2        7.46        8.79      0.99 o
   2  10   2       65.31       75.90      2.74 o
   3  10   2       22.44       31.13      1.11 o
   4  10   2       30.97       30.56      0.65 o
  -4  11   2       11.91       12.33      0.64 o
  -3  11   2       11.48       14.81      0.67 o
  -2  11   2        7.01        8.18      0.80 o
  -1  11   2       85.29       81.85      2.39 o
   0  11   2      202.43      214.50      3.11 o
   1  11   2      101.95       96.07      2.89 o
   2  11   2       33.58       30.31      1.08 o
   3  11   2        4.66        4.15      0.38 o
  -3  12   2       46.16       56.01      0.97 o
  -2  12   2        2.90        1.15      0.24 o
  -1  12   2       11.08       10.27      0.82 o
   0  12   2       23.58       27.13      0.82 o
   1  12   2       15.26       16.31      0.77 o
   2  12   2      121.98      132.34      1.95 o
   3  12   2       33.31       30.00      0.96 o
  -1 -13   3       18.76       11.76      0.54 o
   0 -13   3       12.61       12.42      0.56 o
  -2 -12   3        1.58        4.95      0.45 o
   0 -12   3        5.57        6.24      0.59 o
   1 -12   3      130.99      116.89      2.47 o
   2 -12   3       45.99       52.91      1.36 o
  -3 -11   3        4.89        3.92      0.41 o
  -2 -11   3       20.40       20.79      1.08 o
  -1 -11   3       30.98       32.95      1.45 o
   0 -11   3      248.56      254.62      4.72 o
   1 -11   3       24.95       24.57      1.25 o
   2 -11   3      129.34      126.21      2.81 o
   3 -11   3       32.77       28.91      1.05 o
  -4 -10   3       23.37       20.72      1.04 o
  -3 -10   3       44.25       40.06      1.11 o
  -2 -10   3       42.26       41.81      1.71 o
  -1 -10   3      303.10      308.91      5.54 o
   0 -10   3      267.47      255.96      4.87 o
   1 -10   3       80.85       84.27      2.32 o
   2 -10   3      111.52      111.24      2.90 o
   3 -10   3       20.07       22.03      1.13 o
   4 -10   3       15.04       13.37      0.68 o
  -5  -9   3       68.58       66.92      1.70 o
  -4  -9   3       21.29       17.66      0.72 o
  -3  -9   3      203.76      222.51      3.43 o
  -2  -9   3       15.47       12.03      0.71 o
  -1  -9   3      174.80      152.51      3.59 o
   0  -9   3       18.35       20.87      0.69 o
   1  -9   3       31.90       34.74      1.06 o
   2  -9   3       76.16       75.10      2.43 o
   3  -9   3      112.16      105.05      2.00 o
   4  -9   3       39.34       39.51      1.48 o
  -5  -8   3       14.56        8.61      0.72 o
  -4  -8   3       14.96       16.98      1.16 o
  -3  -8   3      101.92       91.92      2.80 o
  -2  -8   3      294.75      300.79      3.06 o
  -1  -8   3       34.34       28.52      0.86 o
   0  -8   3        1.63        2.04      0.37 o
   1  -8   3       13.40       13.46      0.53 o
   2  -8   3       37.82       47.68      1.07 o
   3  -8   3       78.33       78.83      1.77 o
   4  -8   3       29.92       21.03      0.84 o
   5  -8   3       42.90       36.97      0.86 o
  -6  -7   3       16.43       16.06      0.76 o
  -5  -7   3       31.50       27.01      1.35 o
  -4  -7   3      258.59      239.85      4.89 o
  -3  -7   3      245.04      245.05      3.32 o
  -2  -7   3      105.60      107.40      1.92 o
  -1  -7   3       58.57       51.76      1.72 o
   0  -7   3      464.83      439.17      6.59 o
   1  -7   3       72.02       59.95      2.00 o
   2  -7   3      187.09      172.16      2.65 o
   3  -7   3      135.86      146.48      1.98 o
   4  -7   3       15.80       23.37      0.93 o
   5  -7   3       35.00       50.45      1.17 o
  -6  -6   3        2.98        3.37      0.46 o
  -5  -6   3       11.05       16.90      1.15 o
  -4  -6   3       34.19       28.97      1.53 o
  -3  -6   3      769.37      772.14      7.27 o
  -2  -6   3       66.98       63.35      1.50 o
  -1  -6   3      130.38      137.91      2.87 o
   0  -6   3       81.94       99.32      2.39 o
   1  -6   3      713.20      619.66      8.35 o
   2  -6   3      178.43      159.94      3.39 o
   3  -6   3       27.81       23.96      0.76 o
   4  -6   3        0.92        4.67      0.82 o
   5  -6   3        6.98        9.58      0.57 o
   6  -6   3       60.45       70.07      1.67 o
  -6  -5   3       21.70       28.40      1.27 o
  -5  -5   3        2.71        5.90      0.79 o
  -4  -5   3       85.82       96.05      1.91 o
  -3  -5   3      125.98      111.15      2.64 o
  -2  -5   3      582.21      554.28      5.11 o
  -1  -5   3      593.60      536.66      7.02 o
   0  -5   3     1521.56     1614.28     17.97 o
   1  -5   3      147.45      161.81      3.08 o
   2  -5   3      197.89      206.86      3.74 o
   3  -5   3       75.17       80.26      2.19 o
   4  -5   3      118.27      126.37      1.78 o
   5  -5   3        5.39        3.91      0.44 o
   6  -5   3      118.06      137.12      2.86 o
  -6  -4   3        3.79        2.52      0.46 o
  -5  -4   3       44.65       47.77      1.98 o
  -4  -4   3        1.94        1.34      0.31 o
  -3  -4   3      331.70      331.04      5.08 o
  -2  -4   3      268.90      295.35      3.05 o
  -1  -4   3      309.25      344.51      4.77 o
   0  -4   3      585.60      543.59      6.82 o
   1  -4   3     1567.87     1463.74     16.25 o
   2  -4   3      196.71      200.17      3.42 o
   3  -4   3       21.56       25.88      1.13 o
   4  -4   3       97.79       89.18      1.42 o
   5  -4   3       32.11       31.88      1.07 o
   6  -4   3       19.93       21.00      1.15 o
  -7  -3   3        2.49        1.49      0.26 o
  -6  -3   3       47.20       47.98      1.83 o
  -5  -3   3       23.87       20.88      1.29 o
  -4  -3   3      173.22      175.39      2.52 o
  -3  -3   3       60.93       62.68      1.15 o
  -2  -3   3     2571.03     2448.34     18.23 o
  -1  -3   3     2758.52     2671.88     19.53 o
   0  -3   3      350.10      359.38      4.67 o
   1  -3   3      219.97      190.29      2.96 o
   2  -3   3      342.28      422.08      5.11 o
   3  -3   3       97.86       84.17      1.95 o
   4  -3   3      296.85      287.21      3.45 o
   5  -3   3       24.03       28.72      1.57 o
   6  -3   3      137.37      131.71      3.20 o
  -7  -2   3        5.12        6.15      0.49 o
  -6  -2   3       13.10       12.17      0.94 o
  -5  -2   3       22.97       29.80      1.01 o
  -4  -2   3       33.04       32.11      1.30 o
  -3  -2   3      169.34      180.20      3.67 o
  -2  -2   3     1256.54     1318.89     10.08 o
  -1  -2   3     5037.83     5325.80     38.11 o
   0  -2   3     1448.24     1307.99     13.95 o
   1  -2   3       44.14       50.09      0.72 o
   2  -2   3      376.26      332.87      2.43 o
   3  -2   3       45.14       45.47      1.29 o
   4  -2   3       51.02       42.01      1.07 o
   5  -2   3      156.38      130.46      3.48 o
   6  -2   3       40.83       37.99      1.72 o
   7  -2   3       41.62       45.82      1.22 o
  -7  -1   3        3.31        3.49      0.42 o
  -6  -1   3        2.08        2.59      0.55 o
  -5  -1   3       15.78        8.62      0.58 o
  -4  -1   3       50.16       71.89      1.97 o
  -3  -1   3      118.45      105.22      2.12 o
  -2  -1   3      478.54      406.71      4.99 o
  -1  -1   3     3631.03     3516.03     35.62 o
   0  -1   3     3082.37     3100.74     22.11 o
   1  -1   3     1658.75     1605.18     27.29 o
   2  -1   3      339.64      254.25      2.77 o
   3  -1   3       98.34       71.36      1.13 o
   4  -1   3      102.74       97.39      2.12 o
   5  -1   3       55.63       44.42      1.95 o
   6  -1   3      138.35      144.33      3.59 o
   7  -1   3        1.74        1.25      0.28 o
  -7   0   3       37.46       42.80      1.27 o
  -6   0   3        3.73        4.74      0.71 o
  -5   0   3      123.30      103.68      1.91 o
  -4   0   3      618.58      683.27      8.78 o
  -3   0   3       45.65       50.84      1.37 o
  -2   0   3      550.49      559.81      6.50 o
   1   0   3     8561.16     9590.89     96.40 o
   2   0   3      390.68      342.94      3.76 o
   3   0   3      606.94      695.65      5.91 o
   4   0   3        1.04        0.92      0.29 o
   5   0   3       30.69       46.87      1.62 o
   6   0   3        0.19        0.45      0.47 o
   7   0   3        8.01        6.79      0.55 o
  -7   1   3        3.40        3.58      0.44 o
  -6   1   3        2.06        1.96      0.34 o
  -5   1   3       15.61        9.40      0.61 o
  -4   1   3       50.79       73.76      1.99 o
  -3   1   3      118.48      115.52      2.25 o
  -2   1   3      476.60      409.82      5.04 o
  -1   1   3     3644.42     3504.13     35.53 o
   0   1   3     3072.62     3223.30     23.03 o
   1   1   3     1658.03     1457.12     14.70 o
   2   1   3      343.23      253.85      3.19 o
   3   1   3       98.98       74.04      3.46 o
   4   1   3      103.41      115.20      2.85 o
   5   1   3       56.01       46.70      1.52 o
   6   1   3      137.11      135.17      6.83 o
   7   1   3        1.75        1.17      0.32 o
  -7   2   3        5.01        5.63      0.44 o
  -6   2   3       12.98       12.77      0.68 o
  -5   2   3       23.06       29.29      0.83 o
  -4   2   3       33.21       36.28      1.36 o
  -3   2   3      167.95      179.55      3.05 o
  -2   2   3     1256.01     1326.77     14.31 o
  -1   2   3     5046.37     5321.22     53.81 o
   0   2   3     1441.97     1288.70      9.55 o
   1   2   3       44.59       49.68      0.79 o
   2   2   3      371.48      317.96      3.77 o
   3   2   3       44.45       44.98      0.90 o
   4   2   3       49.51       41.07      1.20 o
   5   2   3      155.47      130.76      2.44 o
   6   2   3       40.55       35.04      1.10 o
  -7   3   3        2.36        1.23      0.21 o
  -6   3   3       46.98       45.74      1.70 o
  -5   3   3       24.46       20.46      1.42 o
  -4   3   3      174.78      185.16      3.55 o
  -3   3   3       59.58       61.74      1.64 o
  -2   3   3     2575.57     2359.95     24.83 o
  -1   3   3     2741.25     2636.05     27.31 o
   0   3   3      350.90      381.54      9.04 o
   1   3   3      216.51      200.11      2.59 o
   2   3   3      344.98      415.24      4.89 o
   4   3   3      296.93      287.39      4.92 o
   5   3   3       23.93       27.45      1.56 o
   6   3   3      137.42      128.06      2.22 o
  -6   4   3        3.51        2.80      0.49 o
  -5   4   3       44.03       45.05      1.86 o
  -4   4   3        2.00        0.72      0.28 o
  -3   4   3      333.71      333.03      5.02 o
  -2   4   3      266.99      279.46      4.08 o
  -1   4   3      310.43      364.49      4.83 o
   0   4   3      593.09      606.34      7.35 o
   1   4   3     1577.53     1546.20     11.84 o
   2   4   3      198.10      213.27      3.06 o
   4   4   3       98.45       91.13      3.63 o
   5   4   3       31.85       32.43      1.77 o
   6   4   3       19.68       19.73      1.11 o
  -6   5   3       21.74       28.30      1.18 o
  -5   5   3        2.73        4.72      0.49 o
  -4   5   3       84.78       96.58      1.91 o
  -3   5   3      126.33      114.76      2.62 o
  -2   5   3      586.28      554.11      7.23 o
  -1   5   3      590.82      563.98      7.22 o
   0   5   3     1527.43     1821.01     20.09 o
   1   5   3      148.77      188.39      3.02 o
   3   5   3       75.52       86.37      2.60 o
   4   5   3      117.74      134.49      2.56 o
   6   5   3      117.66      133.03      2.90 o
  -6   6   3        2.84        3.32      0.39 o
  -5   6   3       10.90       17.20      0.79 o
  -4   6   3       33.69       28.27      1.58 o
  -3   6   3      769.39      806.30      7.65 o
  -2   6   3       66.88       59.88      1.81 o
  -1   6   3      130.25      154.38      3.05 o
   0   6   3       83.07      112.20      2.61 o
   1   6   3      713.23      717.89      8.89 o
   3   6   3       27.20       23.97      1.38 o
   4   6   3        0.90        4.57      0.70 o
   6   6   3       61.03       71.14      1.87 o
  -6   7   3       16.72       15.15      0.62 o
  -5   7   3       31.05       26.69      1.08 o
  -4   7   3      258.84      252.60      5.15 o
  -3   7   3      243.54      251.10      3.53 o
  -2   7   3      106.70      107.09      2.69 o
  -1   7   3       57.48       49.98      1.78 o
   0   7   3      463.58      482.57      7.23 o
   2   7   3      187.03      188.18      4.38 o
   3   7   3      137.02      151.86      2.69 o
   4   7   3       14.84       23.03      1.40 o
   5   7   3       34.50       48.91      1.84 o
   6   7   3        4.13        3.15      0.36 o
  -5   8   3       14.28        8.90      0.84 o
  -4   8   3       15.24       17.91      1.51 o
  -3   8   3      102.65       96.69      2.64 o
  -2   8   3      294.72      318.63      6.09 o
  -1   8   3       35.49       31.73      1.50 o
   0   8   3        1.42        1.68      0.51 o
   1   8   3       13.14       12.91      1.16 o
   2   8   3       38.39       53.23      2.33 o
   3   8   3       78.57       82.50      2.81 o
   4   8   3       30.47       22.01      0.89 o
   5   8   3       42.91       35.99      1.40 o
  -5   9   3       68.56       67.16      1.86 o
  -4   9   3       21.07       16.94      0.79 o
  -3   9   3      204.34      231.87      3.66 o
  -2   9   3       15.57       11.75      0.97 o
  -1   9   3      177.83      155.40      3.80 o
   0   9   3       18.33       23.15      1.47 o
   1   9   3       31.42       35.67      1.91 o
   2   9   3       76.85       75.73      2.83 o
   3   9   3      110.59      106.24      3.14 o
   4   9   3       39.57       39.26      1.08 o
   5   9   3       11.48        9.74      0.57 o
  -4  10   3       23.60       20.58      0.90 o
  -3  10   3       43.42       39.96      1.29 o
  -2  10   3       42.41       44.86      1.48 o
  -1  10   3      302.30      312.55      4.28 o
   0  10   3      267.13      259.28      3.79 o
   1  10   3       80.27       84.90      2.91 o
   2  10   3      111.00      114.57      3.35 o
   3  10   3       20.73       24.22      0.97 o
   4  10   3       14.67       13.47      0.41 o
  -4  11   3      117.82      132.93      2.35 o
  -3  11   3        4.74        3.99      0.39 o
  -2  11   3       20.16       21.42      0.90 o
  -1  11   3       30.45       31.16      1.07 o
   0  11   3      248.11      255.18      3.47 o
   1  11   3       24.76       24.40      1.42 o
   2  11   3      127.66      133.54      3.29 o
   3  11   3       32.21       28.94      0.89 o
  -3  12   3        0.15        0.31      0.13 o
  -2  12   3        1.78        5.09      0.36 o
  -1  12   3       27.35       33.09      1.41 o
   0  12   3        5.65        6.33      0.41 o
   1  12   3      130.90      121.08      1.92 o
   2  12   3       46.30       55.10      1.17 o
   0 -13   4       80.44       65.32      1.37 o
  -2 -12   4       10.33       11.94      0.66 o
  -1 -12   4        2.10        0.62      0.30 o
   0 -12   4      149.78      144.01      2.93 o
   1 -12   4       53.69       52.64      1.56 o
   2 -12   4        1.97        3.43      0.37 o
  -3 -11   4        8.43        7.16      0.56 o
  -2 -11   4       18.80       17.05      0.99 o
  -1 -11   4        0.90        1.18      0.42 o
   0 -11   4       24.98       25.65      1.30 o
   1 -11   4      100.28       97.14      2.58 o
   2 -11   4       25.30       23.59      1.15 o
   3 -11   4        0.67        0.08      0.21 o
  -4 -10   4       10.31       10.08      0.46 o
  -3 -10   4        3.53        3.45      0.43 o
  -2 -10   4      269.38      281.33      5.11 o
  -1 -10   4       15.87       12.20      0.99 o
   0 -10   4      169.23      181.28      3.96 o
   1 -10   4      195.11      208.44      4.38 o
   2 -10   4       22.20       19.99      1.19 o
   3 -10   4       67.38       64.11      1.98 o
   4 -10   4       33.39       25.54      0.95 o
  -5  -9   4        3.33        3.28      0.39 o
  -4  -9   4       34.17       37.33      1.19 o
  -3  -9   4      104.35       93.43      2.12 o
  -2  -9   4      388.39      366.54      4.75 o
  -1  -9   4       69.13       80.68      2.54 o
   0  -9   4       25.69       26.26      1.37 o
   1  -9   4       73.69       62.47      2.13 o
   2  -9   4       92.02       91.85      2.74 o
   3  -9   4        2.89        2.13      0.54 o
   4  -9   4       26.94       32.35      1.34 o
  -5  -8   4        2.43        2.48      0.27 o
  -4  -8   4        1.57        4.33      0.67 o
  -3  -8   4      104.10       93.49      2.81 o
  -2  -8   4      479.16      429.32      4.71 o
  -1  -8   4       34.01       39.97      1.08 o
   0  -8   4       35.76       42.05      1.22 o
   1  -8   4       31.20       38.63      1.16 o
   2  -8   4      187.14      166.70      1.82 o
   3  -8   4       82.48       78.37      1.74 o
   4  -8   4       67.35       62.74      1.44 o
   5  -8   4      129.19      134.37      2.64 o
  -6  -7   4        0.99        0.44      0.22 o
  -5  -7   4       12.88       16.97      1.10 o
  -4  -7   4      112.94       99.04      2.93 o
  -3  -7   4      493.15      463.45      5.09 o
  -2  -7   4      268.90      294.53      5.00 o
  -1  -7   4      112.41      113.72      1.86 o
   0  -7   4      334.11      360.95      5.87 o
   1  -7   4      110.56       83.87      2.44 o
   2  -7   4      199.72      198.34      3.33 o
   3  -7   4        6.77        4.34      0.36 o
   4  -7   4       33.85       29.45      1.03 o
   5  -7   4        5.52        6.07      0.64 o
  -6  -6   4        7.10       11.88      0.83 o
  -5  -6   4       28.10       29.82      1.51 o
  -4  -6   4      273.34      250.43      4.99 o
  -3  -6   4      156.04      180.01      2.66 o
  -2  -6   4      275.28      279.28      3.24 o
  -1  -6   4      409.13      397.56     11.95 o
   0  -6   4      202.95      229.65      4.14 o
   1  -6   4      360.38      377.06      5.83 o
   2  -6   4       23.61       21.89      1.17 o
   3  -6   4      542.19      529.64      4.69 o
   4  -6   4       27.85       32.24      1.09 o
   5  -6   4       29.41       26.85      1.38 o
   6  -6   4        1.30        2.85      0.36 o
  -6  -5   4       19.86       16.45      0.98 o
  -5  -5   4       32.28       33.02      1.65 o
  -4  -5   4      114.64      149.74      6.07 o
  -3  -5   4       70.23       78.92      2.18 o
  -2  -5   4      635.48      668.45     13.15 o
  -1  -5   4     1307.77     1354.07     10.76 o
   0  -5   4      501.97      483.11      6.62 o
   1  -5   4      132.97      114.58      2.54 o
   2  -5   4      338.37      323.10      5.11 o
   3  -5   4      513.24      539.44      5.45 o
   4  -5   4       72.27       62.38      1.50 o
   5  -5   4      334.99      316.93      5.74 o
   6  -5   4      111.03       98.55      2.33 o
  -7  -4   4        1.05        1.20      0.20 o
  -6  -4   4       13.97       17.11      1.08 o
  -5  -4   4      491.36      430.76      7.12 o
  -4  -4   4       46.93       41.70      1.39 o
  -3  -4   4      545.13      579.75      7.75 o
  -2  -4   4      290.77      299.80      3.15 o
  -1  -4   4       97.54       84.86      1.74 o
   0  -4   4       57.20       84.50      1.93 o
   1  -4   4     1431.56     1418.67     15.91 o
   2  -4   4      401.82      503.10      6.72 o
   3  -4   4       24.32       36.75      1.33 o
   4  -4   4      174.51      162.87      2.47 o
   5  -4   4       13.47        8.15      0.90 o
   6  -4   4      105.24      102.87      2.60 o
  -7  -3   4        9.33       14.38      0.68 o
  -6  -3   4       41.31       51.92      1.91 o
  -5  -3   4        1.43        2.76      0.64 o
  -4  -3   4      132.93      149.10      2.30 o
  -3  -3   4      129.80      131.50      3.56 o
  -2  -3   4      208.03      199.45      3.29 o
  -1  -3   4     1737.21     1693.63     12.76 o
   0  -3   4     1948.61     2028.12     21.59 o
   1  -3   4      547.99      538.25      4.55 o
   2  -3   4      462.41      487.89      4.50 o
   3  -3   4       34.46       24.23      0.98 o
   4  -3   4      147.00      155.47      2.83 o
   5  -3   4       89.66      119.65      3.33 o
   6  -3   4        8.49       10.67      0.92 o
  -7  -2   4       31.20       24.19      0.94 o
  -6  -2   4       53.11       59.62      2.11 o
  -5  -2   4      198.11      175.22      3.93 o
  -4  -2   4       11.56       13.19      0.85 o
  -3  -2   4       31.41       24.12      0.68 o
  -2  -2   4     1011.81     1036.96      8.17 o
  -1  -2   4      949.03      862.80      6.70 o
   0  -2   4      516.55      453.96      3.64 o
   1  -2   4      126.37       83.59      1.46 o
   2  -2   4      413.15      327.54      2.46 o
   3  -2   4      448.88      416.15      5.91 o
   4  -2   4       43.65       58.65      2.07 o
   5  -2   4       59.17       67.60      2.47 o
   6  -2   4       21.49       20.85      1.27 o
   7  -2   4        4.43        1.55      0.27 o
  -7  -1   4        2.42        2.71      0.37 o
  -6  -1   4        0.44        2.06      0.53 o
  -5  -1   4       71.07       57.45      1.84 o
  -4  -1   4      411.37      402.74      5.92 o
  -3  -1   4     1207.59     1134.92     12.89 o
  -2  -1   4      383.77      376.19      4.72 o
  -1  -1   4     1539.65     1377.95     14.34 o
   0  -1   4     3842.42     3841.26     83.15 o
   1  -1   4      231.38      229.56      3.05 o
   2  -1   4       94.05      105.15      1.65 o
   3  -1   4       17.92       16.59      0.51 o
   4  -1   4      101.61       98.32      2.67 o
   5  -1   4       90.81      114.01      3.24 o
   6  -1   4       40.95       36.29      1.72 o
   7  -1   4        7.28        7.40      0.53 o
  -7   0   4       30.61       33.09      1.15 o
  -6   0   4       32.24       26.55      1.39 o
  -5   0   4       10.01        4.85      1.97 o
  -4   0   4       68.99       49.74      1.62 o
  -3   0   4      190.44      163.85      2.84 o
  -2   0   4     1443.37     1299.60     13.99 o
  -1   0   4       67.19       46.85      0.89 o
   0   0   4      221.20      191.74      2.13 o
   1   0   4       17.96       10.96      0.23 o
   2   0   4     1790.76     2277.51     17.01 o
   3   0   4      136.14      153.31      3.71 o
   4   0   4        9.52        3.95      0.38 o
   5   0   4      103.43       96.01      2.18 o
   6   0   4        6.29        4.99      0.77 o
   7   0   4        7.66        8.77      0.60 o
  -7   1   4        2.42        2.79      0.38 o
  -6   1   4        0.43        2.50      0.57 o
  -5   1   4       70.39       55.69      1.37 o
  -4   1   4      412.07      409.34      5.98 o
  -3   1   4     1201.13     1176.65     13.31 o
  -2   1   4      385.88      382.79      4.81 o
  -1   1   4     1536.69     1332.87     13.96 o
   0   1   4     3842.93     3867.11     27.63 o
   1   1   4      232.79      191.15      2.04 o
   2   1   4       93.87      102.20      1.19 o
   3   1   4       17.73       14.74      0.87 o
   4   1   4      100.67       98.20      1.51 o
   5   1   4       92.44      113.46      2.22 o
   6   1   4       41.45       36.15      1.09 o
   7   1   4        7.45        7.99      0.58 o
  -7   2   4       30.92       24.13      0.89 o
  -6   2   4       52.79       55.30      2.01 o
  -5   2   4      198.05      168.85      8.05 o
  -4   2   4       12.00       13.87      0.86 o
  -3   2   4       31.40       25.41      1.01 o
  -2   2   4     1013.76     1036.20     11.49 o
  -1   2   4      953.97      882.46      6.64 o
   0   2   4      526.15      469.05      3.79 o
   1   2   4      125.75       77.35      4.42 o
   2   2   4      410.70      325.14      4.36 o
   3   2   4      450.77      418.70      6.21 o
   4   2   4       44.35       61.24      4.66 o
   5   2   4       58.53       65.24      1.69 o
   6   2   4       21.71       18.44      0.83 o
  -7   3   4        9.16       11.93      0.57 o
  -6   3   4       41.12       50.21      1.81 o
  -5   3   4        1.29        2.15      0.55 o
  -4   3   4      132.08      153.03      3.20 o
  -3   3   4      126.81      126.84      2.56 o
  -2   3   4      211.44      205.75      3.17 o
  -1   3   4     1727.66     1658.86     12.16 o
   0   3   4     1945.36     2188.24     16.13 o
   1   3   4      541.51      531.09     10.90 o
   3   3   4       34.11       19.92      1.14 o
   4   3   4      147.48      165.26      2.73 o
   5   3   4       89.49      115.64      2.35 o
   6   3   4        8.58        8.50      0.74 o
  -6   4   4       14.46       16.30      1.00 o
  -5   4   4      489.90      426.45      7.00 o
  -4   4   4       47.36       44.09      1.20 o
  -3   4   4      548.49      594.26      7.85 o
  -2   4   4      293.95      291.71      4.29 o
  -1   4   4       96.01       80.06      1.73 o
   0   4   4       56.60      101.04     14.82 o
   1   4   4     1431.40     1451.63     11.13 o
   3   4   4       24.06       35.45      1.61 o
   4   4   4      172.06      168.69      3.26 o
   5   4   4       13.60        8.58      0.67 o
   6   4   4      103.85      100.03      2.52 o
  -6   5   4       19.83       17.08      0.95 o
  -5   5   4       31.24       34.09      1.13 o
  -4   5   4      114.33      155.28      2.51 o
  -3   5   4       70.01       78.09      2.13 o
  -2   5   4      633.59      643.43      8.26 o
  -1   5   4     1307.66     1381.49     15.56 o
   0   5   4      499.32      527.73      4.72 o
   1   5   4      135.30      127.67      2.28 o
   3   5   4      515.09      561.33      7.19 o
   4   5   4       71.90       61.51      2.39 o
   5   5   4      334.11      329.90      6.03 o
   6   5   4      111.44       96.33      2.35 o
  -6   6   4        6.87        4.80      0.48 o
  -5   6   4       27.64       31.35      1.07 o
  -4   6   4      273.27      262.11      5.32 o
  -3   6   4      158.13      181.17      2.77 o
  -2   6   4      277.24      277.03      4.64 o
  -1   6   4      410.00      400.02      5.88 o
   0   6   4      203.42      267.73      4.55 o
   1   6   4      361.03      408.61      5.91 o
   2   6   4       24.03       24.26      1.31 o
   3   6   4      544.75      546.66      5.92 o
   5   6   4       29.57       29.98      1.55 o
   6   6   4        1.34        2.54      0.38 o
  -6   7   4        0.96        0.96      0.23 o
  -5   7   4       12.84       16.08      0.73 o
  -4   7   4      113.42      104.07      2.21 o
  -3   7   4      494.74      488.15      6.08 o
  -2   7   4      268.76      300.30      4.09 o
  -1   7   4      111.95      121.86      2.93 o
   0   7   4      332.71      389.88      6.27 o
   1   7   4      110.77       93.32      1.78 o
   2   7   4      199.91      214.31      3.18 o
   3   7   4        7.07        3.78      0.64 o
   4   7   4       33.94       33.20      1.64 o
   5   7   4        5.33        4.97      0.64 o
   6   7   4       39.29       36.33      1.04 o
  -5   8   4        2.44        1.62      0.26 o
  -4   8   4        1.49        3.29      0.89 o
  -3   8   4      103.83       96.16      3.12 o
  -2   8   4      480.42      456.02      6.46 o
  -1   8   4       34.64       40.91      1.00 o
   0   8   4       35.52       46.92      1.45 o
   1   8   4       31.46       41.79      1.98 o
   2   8   4      186.71      173.12      4.34 o
   3   8   4       82.23       78.35      2.70 o
   4   8   4       66.54       64.25      2.24 o
   5   8   4      129.74      141.61      2.89 o
  -5   9   4        3.42        3.37      0.27 o
  -4   9   4       34.61       38.08      1.16 o
  -3   9   4      105.03      100.01      2.92 o
  -2   9   4      389.70      373.72      6.76 o
  -1   9   4       69.83       82.62      1.99 o
   0   9   4       24.82       27.23      1.56 o
   1   9   4       73.13       64.90      2.57 o
   2   9   4       92.78       92.05      3.07 o
   3   9   4        2.76        1.15      0.48 o
   4   9   4       26.18       30.62      0.81 o
   5   9   4        0.83        1.19      0.23 o
  -4  10   4       10.02       10.68      0.53 o
  -3  10   4        3.55        4.05      0.49 o
  -2  10   4      268.44      283.43      4.07 o
  -1  10   4       15.68       10.16      0.72 o
   0  10   4      170.18      187.55      3.10 o
   1  10   4      195.61      207.73      4.74 o
   2  10   4       21.74       18.71      1.33 o
   3  10   4       68.29       68.82      1.75 o
   4  10   4       32.79       29.68      1.14 o
  -4  11   4       34.98       33.33      1.02 o
  -3  11   4        8.51        7.14      0.48 o
  -2  11   4       18.92       16.78      0.88 o
  -1  11   4        0.92        0.69      0.27 o
   0  11   4       24.42       23.65      0.94 o
   1  11   4      101.26       99.47      2.88 o
   2  11   4       25.06       24.88      1.33 o
   3  11   4        0.63        0.13      0.32 o
  -3  12   4        4.91        3.05      0.34 o
  -2  12   4       10.29       11.36      0.49 o
  -1  12   4        2.19        0.75      0.38 o
   0  12   4      150.22      147.19      5.93 o
   1  12   4       53.08       56.51      1.23 o
   2  12   4        1.86        3.61      0.44 o
  -2 -12   5       13.12       11.68      0.65 o
  -1 -12   5        2.74        3.49      0.44 o
   0 -12   5       10.13       10.43      0.74 o
   1 -12   5       27.25       30.67      1.16 o
   2 -12   5       17.18       14.29      0.68 o
  -3 -11   5        0.12        0.05      0.23 o
  -2 -11   5      118.55      119.07      2.74 o
  -1 -11   5       35.01       32.25      1.41 o
   0 -11   5       14.47       17.59      1.05 o
   1 -11   5       44.95       42.65      1.66 o
   2 -11   5        8.02        8.99      0.73 o
   3 -11   5       43.70       41.36      1.27 o
  -4 -10   5       24.92       23.63      0.69 o
  -3 -10   5       16.56       18.35      0.75 o
  -2 -10   5       13.03        9.33      0.86 o
  -1 -10   5       28.98       27.22      1.41 o
   0 -10   5       21.19       19.15      1.17 o
   1 -10   5       28.37       36.98      1.71 o
   2 -10   5       61.52       61.12      2.11 o
   3 -10   5        5.04        7.76      0.72 o
   4 -10   5       19.50       26.84      0.96 o
  -5  -9   5        5.03        5.30      0.29 o
  -4  -9   5       25.32       29.95      1.02 o
  -3  -9   5       68.06       82.99      1.78 o
  -2  -9   5      154.04      152.24      3.99 o
  -1  -9   5       86.72      101.54      2.87 o
   0  -9   5       32.60       23.84      1.30 o
   1  -9   5       15.85       11.23      0.91 o
   2  -9   5      103.69      103.07      2.94 o
   3  -9   5       34.15       28.98      1.46 o
   4  -9   5       19.75       18.11      1.00 o
  -5  -8   5       27.50       29.29      0.82 o
  -4  -8   5       84.87       71.69      2.37 o
  -3  -8   5      110.88      102.39      2.92 o
  -2  -8   5       93.96       94.38      2.39 o
  -1  -8   5      439.80      401.05      4.38 o
   0  -8   5       20.16       18.75      0.63 o
   1  -8   5        6.48        7.60      0.53 o
   2  -8   5       73.75       56.66      1.16 o
   3  -8   5       14.24       13.50      0.89 o
   4  -8   5        7.14       13.89      0.65 o
   5  -8   5        9.51        9.70      0.65 o
  -6  -7   5       14.18       10.39      0.61 o
  -5  -7   5       17.49       15.64      1.04 o
  -4  -7   5      105.14      103.01      2.97 o
  -3  -7   5      447.93      449.78      4.96 o
  -2  -7   5      147.71      150.55      1.89 o
  -1  -7   5      296.83      328.61      3.69 o
   0  -7   5      164.96      164.88      3.63 o
   1  -7   5       82.21       81.37      1.83 o
   2  -7   5       16.82       16.46      0.53 o
   3  -7   5       71.40       66.48      1.28 o
   4  -7   5       32.28       27.78      0.97 o
   5  -7   5        3.52        4.88      0.60 o
  -6  -6   5        7.94        9.53      0.70 o
  -5  -6   5        0.18        0.93      0.49 o
  -4  -6   5      236.34      214.77      4.53 o
  -3  -6   5       16.65       19.28      0.80 o
  -2  -6   5      163.46      173.21     12.20 o
  -1  -6   5      558.13      581.94     10.54 o
   0  -6   5      399.70      369.13      5.84 o
   1  -6   5      459.15      516.54      7.46 o
   2  -6   5      501.82      468.15      4.94 o
   3  -6   5       11.81       12.53      0.46 o
   4  -6   5      178.82      172.31      4.02 o
   5  -6   5       35.34       43.87      1.75 o
   6  -6   5        7.42        8.52      0.55 o
  -6  -5   5        1.72        1.66      0.47 o
  -5  -5   5       57.63       54.39      2.10 o
  -4  -5   5      105.05      103.77      2.00 o
  -3  -5   5      324.41      310.15      5.07 o
  -2  -5   5       81.87       74.35      1.40 o
  -1  -5   5       66.45       66.06      1.28 o
   0  -5   5      741.41      734.13      9.36 o
   1  -5   5      122.30      124.65      2.75 o
   2  -5   5      189.13      222.08      4.02 o
   3  -5   5      157.93      148.12      1.95 o
   4  -5   5       99.91      119.54      3.26 o
   5  -5   5      167.10      164.19      3.82 o
   6  -5   5        9.17        7.77      0.65 o
  -7  -4   5       13.48       13.80      0.60 o
  -6  -4   5        4.66       10.38      0.85 o
  -5  -4   5      175.10      143.03      3.59 o
  -4  -4   5       31.73       20.29      0.83 o
  -3  -4   5      335.32      317.16      3.53 o
  -2  -4   5     2164.65     2334.10     20.04 o
  -1  -4   5       57.74       80.74      1.28 o
   0  -4   5      376.48      333.35      4.88 o
   1  -4   5      879.43      770.73      9.48 o
   2  -4   5      658.52      607.55      7.88 o
   3  -4   5      168.26      167.25      3.16 o
   4  -4   5      322.95      328.92      5.93 o
   5  -4   5       55.24       70.32      2.45 o
   6  -4   5        9.93       10.46      0.82 o
  -7  -3   5        8.73        9.45      0.57 o
  -6  -3   5       89.36       83.51      2.47 o
  -5  -3   5       57.86       44.66      1.91 o
  -4  -3   5        3.89        7.24      0.50 o
  -3  -3   5      212.18      195.32      2.45 o
  -2  -3   5       47.59       68.68      2.33 o
  -1  -3   5     3509.84     3539.16     48.34 o
   0  -3   5     1778.49     1893.83     37.05 o
   1  -3   5      880.73      762.71      8.28 o
   2  -3   5        4.77       20.60      0.46 o
   3  -3   5      288.06      248.71      3.85 o
   4  -3   5       16.33       13.94      1.09 o
   5  -3   5      566.28      583.06      8.98 o
   6  -3   5       67.91       79.57      2.36 o
  -7  -2   5       16.62       10.08      0.62 o
  -6  -2   5       35.33       34.88      1.62 o
  -5  -2   5      199.12      204.86      4.34 o
  -4  -2   5      234.97      197.01      2.67 o
  -3  -2   5      175.36      177.07      3.57 o
  -2  -2   5     1466.79     1472.95     11.34 o
  -1  -2   5      524.67      573.33      4.69 o
   0  -2   5     1190.11     1172.70      8.76 o
   1  -2   5      115.74      142.44      1.92 o
   2  -2   5      735.54      678.76      4.54 o
   3  -2   5      199.28      200.01      2.24 o
   4  -2   5       66.48       63.87      2.20 o
   5  -2   5      177.03      167.64      4.06 o
   6  -2   5       79.17       84.21      2.52 o
  -7  -1   5        5.65        4.98      0.48 o
  -6  -1   5       32.39       32.50      1.59 o
  -5  -1   5       73.92       54.42      1.40 o
  -4  -1   5      212.29      196.23      3.66 o
  -3  -1   5       12.97       15.36      0.77 o
  -2  -1   5     1504.69     1394.92     15.02 o
  -1  -1   5     1412.70     1320.47     13.81 o
   0  -1   5     1465.23     1292.86      9.47 o
   1  -1   5      277.17      257.50      2.38 o
   2  -1   5       60.41       85.99      1.79 o
   3  -1   5      838.59      838.90     13.53 o
   4  -1   5        0.36        0.76      0.31 o
   5  -1   5      336.84      331.64      6.17 o
   6  -1   5        0.83        0.81      0.50 o
   7  -1   5        6.94        7.98      0.51 o
  -7   0   5        0.60        0.48      0.24 o
  -6   0   5        6.62       10.18      0.92 o
  -5   0   5        0.92        6.34      0.99 o
  -4   0   5       63.67       65.56      1.90 o
  -3   0   5      480.55      508.87      6.56 o
  -2   0   5        1.53        0.52      0.18 o
  -1   0   5      104.80       54.21      1.01 o
   0   0   5      543.58      474.00      5.01 o
   1   0   5      149.11      145.17      1.10 o
   2   0   5       18.52       23.52      0.48 o
   3   0   5       41.39       42.90      1.41 o
   4   0   5      115.34      116.32      1.63 o
   5   0   5        0.93        7.95      0.60 o
   6   0   5      286.61      294.34      5.47 o
   7   0   5        1.55        2.19      0.32 o
  -7   1   5        5.76        4.93      0.46 o
  -6   1   5       32.26       31.97      1.53 o
  -5   1   5       72.15       49.47      2.42 o
  -4   1   5      213.23      206.68      3.78 o
  -3   1   5       13.05       31.66      1.12 o
  -2   1   5     1502.55     1417.73     15.30 o
  -1   1   5     1414.72     1294.63      9.62 o
   0   1   5     1466.30     1300.21      9.61 o
   1   1   5      274.73      255.25      5.62 o
   2   1   5       60.43       92.25      2.03 o
   3   1   5      840.01      866.23     10.72 o
   4   1   5        0.29        0.75      0.27 o
   5   1   5      335.87      336.42      4.29 o
   6   1   5        0.85        0.98      0.31 o
  -7   2   5       16.41       10.06      0.60 o
  -6   2   5       35.20       32.26      1.51 o
  -5   2   5      197.61      190.20      4.16 o
  -4   2   5      236.37      203.74      2.75 o
  -3   2   5      176.11      182.17      3.17 o
  -2   2   5     1463.07     1454.92     15.78 o
  -1   2   5      521.39      570.50      4.52 o
   0   2   5     1187.62     1202.55      9.05 o
   1   2   5      114.65      133.41     19.24 o
   2   2   5      741.66      689.38      8.62 o
   3   2   5      200.85      204.81      3.92 o
   4   2   5       66.42       64.75      1.27 o
   5   2   5      176.56      166.26      2.84 o
   6   2   5       79.72       79.60      1.67 o
  -7   3   5        8.65        9.27      0.53 o
  -6   3   5       89.31       78.28      2.34 o
  -5   3   5       57.48       42.11      1.87 o
  -4   3   5        3.90        7.67      1.27 o
  -3   3   5      211.01      194.54      3.43 o
  -2   3   5       47.32       67.11      1.59 o
  -1   3   5     3504.71     3528.81     25.52 o
   0   3   5     1779.90     1958.64     14.54 o
   1   3   5      880.03      764.94     10.45 o
   2   3   5        4.46       18.88      0.96 o
   3   3   5      286.56      252.38      4.67 o
   4   3   5       16.35       14.44      0.79 o
   5   3   5      565.67      598.07      6.49 o
   6   3   5       68.90       78.45      1.63 o
  -6   4   5        4.67        9.68      0.81 o
  -5   4   5      174.05      151.30      2.50 o
  -4   4   5       31.92       19.72      0.85 o
  -3   4   5      338.54      321.68      5.02 o
  -2   4   5     2165.26     2313.34     24.83 o
  -1   4   5       57.39       79.21      1.76 o
   0   4   5      375.44      352.17      6.90 o
   1   4   5      876.28      790.49      7.22 o
   2   4   5      658.63      626.26      8.40 o
   3   4   5      167.96      171.08      3.80 o
   4   4   5      323.99      368.37     17.25 o
   5   4   5       55.71       68.79      1.82 o
   6   4   5        9.90        8.99      0.75 o
  -6   5   5        1.82        2.17      0.45 o
  -5   5   5       57.20       55.74      1.46 o
  -4   5   5      106.06      108.57      2.86 o
  -3   5   5      324.40      316.67      5.16 o
  -2   5   5       79.99       71.56      1.95 o
  -1   5   5       67.01       66.73      1.78 o
   0   5   5      737.90      799.08      6.70 o
   1   5   5      120.94      140.73      8.91 o
   2   5   5      189.93      225.35      4.23 o
   3   5   5      156.15      148.22      2.54 o
   4   5   5      100.12      127.56      3.55 o
   5   5   5      165.65      164.13      3.92 o
   6   5   5        9.39        7.67      0.65 o
  -6   6   5        8.02       10.89      0.70 o
  -5   6   5        0.21        1.01      0.34 o
  -4   6   5      235.50      224.56      4.86 o
  -3   6   5       16.81       20.87      0.88 o
  -2   6   5      165.26      167.15      3.39 o
  -1   6   5      561.56      578.33      7.85 o
   0   6   5      400.61      402.64      6.15 o
   1   6   5      458.20      606.69      8.02 o
   2   6   5      498.65      481.01      7.26 o
   3   6   5       11.60       14.28      1.21 o
   5   6   5       35.59       42.70      1.79 o
   6   6   5        7.44        8.23      0.57 o
  -6   7   5       13.78       10.08      0.56 o
  -5   7   5       17.79       16.68      0.75 o
  -4   7   5      105.05      105.77      3.01 o
  -3   7   5      450.54      479.41      6.04 o
  -2   7   5      146.09      158.36      2.57 o
  -1   7   5      296.75      341.42      5.64 o
   0   7   5      169.54      188.07      3.90 o
   1   7   5       81.15       93.53      2.84 o
   2   7   5       16.50       18.41      0.86 o
   3   7   5       73.01       72.55      2.53 o
   5   7   5        3.41        4.18      0.57 o
  -5   8   5       27.47       30.24      1.46 o
  -4   8   5       84.45       69.99      1.74 o
  -3   8   5      110.44      102.66      3.21 o
  -2   8   5       93.70      104.80      2.59 o
  -1   8   5      442.77      421.42      4.84 o
   0   8   5       20.10       21.42      3.06 o
   1   8   5        6.36        8.17      0.95 o
   2   8   5       73.50       61.77      2.46 o
   3   8   5       13.73       14.17      1.13 o
   4   8   5        7.37       15.19      0.73 o
   5   8   5        9.18        9.48      0.67 o
  -5   9   5        5.12        5.76      0.34 o
  -4   9   5       24.89       29.14      1.01 o
  -3   9   5       67.74       85.53      2.09 o
  -2   9   5      153.46      154.97      3.93 o
  -1   9   5       87.36      112.39      2.13 o
   0   9   5       33.06       25.95      1.53 o
   1   9   5       16.27       11.34      1.12 o
   2   9   5      102.32      111.60      3.38 o
   3   9   5       34.82       31.22      1.01 o
   4   9   5       18.98       17.04      0.67 o
  -4  10   5       25.22       24.38      0.78 o
  -3  10   5       17.29       19.74      1.17 o
  -2  10   5       13.45        9.27      0.77 o
  -1  10   5       27.91       27.70      0.85 o
   0  10   5       21.06       17.98      0.91 o
   1  10   5       28.30       34.83      1.81 o
   2  10   5       61.34       67.11      2.45 o
   3  10   5        4.76        7.06      0.74 o
   4  10   5       19.15       26.94      1.01 o
  -4  11   5       30.36       36.66      1.03 o
  -3  11   5        0.08       -0.10      0.28 o
  -2  11   5      118.76      119.41      2.89 o
  -1  11   5       35.34       31.82      1.70 o
   0  11   5       14.22       15.67      0.76 o
   1  11   5       44.74       42.83      1.80 o
   2  11   5        7.53        8.44      0.79 o
   3  11   5       42.96       42.96      1.00 o
  -2  12   5       13.22       11.40      0.76 o
  -1  12   5        2.63        2.96      0.50 o
   0  12   5        9.90        9.63      0.46 o
   1  12   5       27.27       29.47      0.86 o
   2  12   5       16.56       14.79      0.56 o
  -2 -12   6       71.66       66.23      1.58 o
  -1 -12   6       22.12       24.18      1.02 o
   0 -12   6       56.54       57.37      1.67 o
   1 -12   6       10.82       11.56      0.70 o
   2 -12   6       24.82       34.10      1.02 o
  -3 -11   6        0.21        0.43      0.25 o
  -2 -11   6        4.87        4.86      0.56 o
  -1 -11   6       61.10       53.37      1.81 o
   0 -11   6       57.99       56.46      1.86 o
   1 -11   6      163.57      182.18      3.70 o
   2 -11   6       65.66       67.79      1.94 o
   3 -11   6       18.16       16.76      0.78 o
  -4 -10   6        5.86        6.38      0.52 o
  -3 -10   6       42.55       47.52      1.69 o
  -2 -10   6      160.30      189.60      3.97 o
  -1 -10   6       61.78       57.48      2.04 o
   0 -10   6       98.89      107.90      2.85 o
   1 -10   6      116.70      104.88      2.94 o
   2 -10   6      141.50      129.16      3.16 o
   3 -10   6       62.08       64.51      1.96 o
   4 -10   6       62.71       80.16      1.72 o
  -5  -9   6       97.74       86.78      2.83 o
  -4  -9   6       51.31       48.31      1.18 o
  -3  -9   6       39.53       37.86      1.16 o
  -2  -9   6       19.56       18.87      0.84 o
  -1  -9   6       75.93       60.09      2.14 o
   0  -9   6       94.99      104.28      2.82 o
   1  -9   6       23.72       25.51      1.32 o
   2  -9   6       35.40       31.72      1.03 o
   3  -9   6       36.25       38.66      1.68 o
   4  -9   6        9.91       12.62      0.84 o
  -5  -8   6       43.25       28.94      0.82 o
  -4  -8   6        9.29       16.50      1.11 o
  -3  -8   6      163.80      155.28      3.65 o
  -2  -8   6       88.27       97.63      2.68 o
  -1  -8   6       95.05      111.87      1.96 o
   0  -8   6       30.12       35.11      1.11 o
   1  -8   6       55.82       50.71      1.05 o
   2  -8   6       16.98       16.41      0.78 o
   3  -8   6       26.76       29.21      1.55 o
   4  -8   6       16.32       18.09      1.12 o
   5  -8   6       31.25       29.61      1.09 o
  -6  -7   6       31.28       31.75      1.03 o
  -5  -7   6        8.31        7.89      0.76 o
  -4  -7   6      151.91      160.37      3.79 o
  -3  -7   6      206.28      163.09      3.77 o
  -2  -7   6      205.79      214.75      2.36 o
  -1  -7   6      142.14      148.37      2.20 o
   0  -7   6      111.74      108.83      1.94 o
   1  -7   6      495.13      463.19      3.94 o
   2  -7   6       10.25       11.77      0.46 o
   3  -7   6      146.22      142.36      1.96 o
   4  -7   6       33.74       35.91      1.68 o
   5  -7   6       12.33       13.07      0.86 o
  -6  -6   6       32.37       29.21      1.17 o
  -5  -6   6        1.69        0.53      0.41 o
  -4  -6   6      193.43      177.98      4.04 o
  -3  -6   6      114.70      118.15      2.06 o
  -2  -6   6      294.89      238.73      4.68 o
  -1  -6   6       57.84       91.25      1.56 o
   0  -6   6       36.55       34.10      1.48 o
   1  -6   6       70.16       92.41      2.53 o
   2  -6   6      153.20      149.22      1.91 o
   3  -6   6       43.08       36.39      1.11 o
   4  -6   6      197.68      193.32      4.31 o
   5  -6   6       13.43       14.91      1.02 o
   6  -6   6        9.53       10.93      0.59 o
  -6  -5   6       24.95       25.47      1.20 o
  -5  -5   6        4.14        3.38      0.64 o
  -4  -5   6      154.54      139.25      2.36 o
  -3  -5   6      170.25      200.33      2.23 o
  -2  -5   6     1086.31     1179.11      9.83 o
  -1  -5   6      108.22      155.09      2.04 o
   0  -5   6       88.01       97.07      1.40 o
   1  -5   6      400.18      353.87      5.54 o
   2  -5   6       64.74       49.88      1.70 o
   3  -5   6       62.42       58.71      1.13 o
   4  -5   6       50.12       56.47      2.19 o
   5  -5   6      136.73      132.64      3.34 o
   6  -5   6      132.18      138.97      2.74 o
  -7  -4   6        1.91        1.86      0.26 o
  -6  -4   6        7.18        7.99      0.76 o
  -5  -4   6       24.20       35.11      1.72 o
  -4  -4   6      118.38      126.26      2.19 o
  -3  -4   6       47.62       29.44      1.43 o
  -2  -4   6      942.93      835.91      7.21 o
  -1  -4   6      587.24      657.04      5.68 o
   0  -4   6      129.40      154.82      2.46 o
   1  -4   6      490.08      482.95      6.61 o
   2  -4   6      132.34      157.31      3.06 o
   3  -4   6      169.37      174.23      2.76 o
   4  -4   6        2.14        7.70      0.87 o
   5  -4   6      167.70      149.47      3.72 o
   6  -4   6       25.20       22.93      1.12 o
  -7  -3   6        2.72        2.56      0.33 o
  -6  -3   6        0.15        0.25      0.40 o
  -5  -3   6      163.42      158.20      3.78 o
  -4  -3   6       19.66       24.08      0.87 o
  -3  -3   6      613.84      650.78      8.12 o
  -2  -3   6      718.27      698.01      6.04 o
  -1  -3   6      303.25      291.02      2.84 o
   0  -3   6      131.47      121.68      2.06 o
   1  -3   6      806.20      759.36      6.34 o
   2  -3   6      405.26      449.45      5.21 o
   3  -3   6       16.83       10.84      0.63 o
   4  -3   6       78.29       59.57      2.21 o
   5  -3   6      281.04      236.71      4.94 o
   6  -3   6       63.50       62.71      2.02 o
  -7  -2   6        7.17        2.35      0.39 o
  -6  -2   6       36.75       48.17      1.90 o
  -5  -2   6        9.13        8.47      0.88 o
  -4  -2   6       64.26       61.24      1.37 o
  -3  -2   6      340.71      319.84      3.68 o
  -2  -2   6     1002.58      931.07      7.57 o
  -1  -2   6       82.09       86.01      1.13 o
   0  -2   6     1998.75     1991.93     11.98 o
   1  -2   6      120.32      116.18      3.24 o
   2  -2   6       79.71       86.38      0.99 o
   3  -2   6       47.85       60.81      1.59 o
   4  -2   6       11.18       22.74      1.33 o
   5  -2   6      147.42      153.35      3.87 o
   6  -2   6       30.40       33.98      1.54 o
  -7  -1   6       13.81       12.53      0.72 o
  -6  -1   6        6.21        2.50      0.59 o
  -5  -1   6        2.31        6.87      0.84 o
  -4  -1   6      184.53      166.41      2.40 o
  -3  -1   6      507.27      467.81      6.21 o
  -2  -1   6     1255.85     1278.08     13.90 o
  -1  -1   6      363.93      409.21      4.73 o
   0  -1   6     1038.46     1045.15      6.46 o
   1  -1   6     1939.52     1892.23     14.11 o
   2  -1   6      188.42      188.10      1.64 o
   3  -1   6      629.13      606.50      7.76 o
   4  -1   6       49.83       38.12      1.14 o
   5  -1   6       82.25      100.54      1.99 o
   6  -1   6        8.78       13.19      1.02 o
  -7   0   6       17.82       32.44      1.16 o
  -6   0   6        2.35        1.04      0.47 o
  -5   0   6        0.29        2.43      0.59 o
  -4   0   6      153.00      168.48      3.34 o
  -3   0   6       21.79       25.51      1.02 o
  -2   0   6     2069.00     2002.09     21.15 o
  -1   0   6       77.68       64.76      1.17 o
   0   0   6      351.41      267.24      3.42 o
   1   0   6     5490.02     5042.78     34.69 o
   2   0   6       41.53       65.96      1.62 o
   3   0   6       23.27        6.37      0.56 o
   4   0   6      473.81      603.54      4.90 o
   5   0   6      158.04      162.69      2.69 o
   6   0   6        3.14        1.51      0.51 o
  -7   1   6       13.74       12.60      0.71 o
  -6   1   6        6.49        4.05      0.63 o
  -5   1   6        2.31        7.07      0.83 o
  -4   1   6      182.47      169.41      2.43 o
  -3   1   6      507.78      469.38      6.25 o
  -2   1   6     1256.57     1299.06     14.17 o
  -1   1   6      360.20      406.13      3.41 o
   0   1   6     1039.39     1056.23      7.97 o
   1   1   6     1930.74     1921.55     14.11 o
   2   1   6      187.75      189.48      3.22 o
   3   1   6      628.39      614.73      8.21 o
   4   1   6       50.46       38.77      1.01 o
   5   1   6       81.98      102.24      2.12 o
   6   1   6        8.91       13.67      0.66 o
  -7   2   6        7.24        3.38      0.39 o
  -6   2   6       36.38       44.72      1.79 o
  -5   2   6        9.31        8.15      0.89 o
  -4   2   6       65.18       63.92      1.41 o
  -3   2   6      342.91      322.54      4.80 o
  -2   2   6      998.00      903.36     10.34 o
  -1   2   6       80.34       86.25      1.06 o
   0   2   6     1999.49     1996.56     14.72 o
   1   2   6      120.31      109.18      4.36 o
   2   2   6       80.63       89.20      2.18 o
   3   2   6       48.77       66.34      2.05 o
   4   2   6       10.88       20.53      0.72 o
   5   2   6      146.74      147.91      2.68 o
   6   2   6       30.19       31.84      1.00 o
  -7   3   6        2.73        1.71      0.28 o
  -6   3   6        0.15        1.35      0.49 o
  -5   3   6      163.52      159.38      3.79 o
  -4   3   6       19.56       36.65     10.27 o
  -3   3   6      612.19      643.60      8.31 o
  -2   3   6      715.79      695.32      8.41 o
  -1   3   6      305.00      294.30      3.42 o
   0   3   6      132.56      127.22      5.63 o
   1   3   6      808.58      795.13     26.99 o
   2   3   6      404.17      475.22      6.71 o
   3   3   6       16.66       12.33      0.98 o
   4   3   6       79.44       63.61      1.32 o
   5   3   6      281.13      246.53      3.61 o
   6   3   6       63.82       59.57      1.37 o
  -6   4   6        7.08        6.79      0.70 o
  -5   4   6       24.19       30.39      1.09 o
  -4   4   6      117.71      133.66      2.27 o
  -3   4   6       48.43       32.44      1.32 o
  -2   4   6      944.54      826.27      9.99 o
  -1   4   6      589.07      659.34      8.08 o
   0   4   6      128.67      152.42      1.82 o
   1   4   6      493.53      513.23     10.10 o
   2   4   6      131.37      168.13      3.42 o
   3   4   6      172.93      191.88      4.17 o
   4   4   6        2.17        6.74      0.60 o
   5   4   6      167.29      151.68      2.69 o
   6   4   6       25.41       21.39      1.06 o
  -6   5   6       24.87       26.02      1.19 o
  -5   5   6        4.02        2.34      0.38 o
  -4   5   6      154.00      143.80      2.45 o
  -3   5   6      172.06      202.75      3.45 o
  -2   5   6     1083.91     1187.51     14.00 o
  -1   5   6      107.40      158.44      3.03 o
   0   5   6       88.52      103.39      1.50 o
   1   5   6      401.45      380.17     12.90 o
   2   5   6       65.34       52.00      1.85 o
   3   5   6       62.98       63.41      1.60 o
   4   5   6       49.64       59.17      2.32 o
   5   5   6      135.91      140.04      3.50 o
   6   5   6      132.74      135.42      2.69 o
  -6   6   6       32.68       32.43      1.20 o
  -5   6   6        1.62        0.85      0.31 o
  -4   6   6      194.97      186.69      4.35 o
  -3   6   6      114.54      125.04      2.26 o
  -2   6   6      289.96      231.29      4.23 o
  -1   6   6       59.69       87.99      2.30 o
   0   6   6       35.89       39.44      1.52 o
   1   6   6       69.55      106.96      2.51 o
   2   6   6      152.45      159.12      2.58 o
   3   6   6       43.62       39.44      1.47 o
   4   6   6      198.40      201.21      4.48 o
   5   6   6       13.48       14.76      1.05 o
   6   6   6        9.52       10.54      0.60 o
  -6   7   6       31.97       32.82      1.02 o
  -5   7   6        8.68        6.07      0.49 o
  -4   7   6      151.61      169.19      4.11 o
  -3   7   6      206.73      170.05      4.20 o
  -2   7   6      204.97      218.86      3.15 o
  -1   7   6      140.47      146.84      2.87 o
   0   7   6      112.48      118.22      2.16 o
   1   7   6      498.23      497.89      7.95 o
   2   7   6       10.57       13.18      0.74 o
   3   7   6      145.17      153.19      3.79 o
   4   7   6       32.83       33.12      1.60 o
   5   7   6       12.76       13.28      0.88 o
  -5   8   6       43.58       32.79      0.93 o
  -4   8   6        9.64       17.83      0.89 o
  -3   8   6      163.53      163.86      4.13 o
  -2   8   6       88.29       97.50      3.02 o
  -1   8   6       94.39      121.50      1.81 o
   0   8   6       30.72       39.70      1.27 o
   1   8   6       55.03       54.66      2.25 o
   2   8   6       16.80       17.79      1.34 o
   3   8   6       26.40       34.28      1.71 o
   4   8   6       16.43       17.92      0.76 o
   5   8   6       31.05       30.96      1.10 o
  -5   9   6       97.95       96.18      1.41 o
  -4   9   6       50.92       48.29      2.16 o
  -3   9   6       40.32       38.30      2.28 o
  -2   9   6       19.35       19.75      1.33 o
  -1   9   6       76.06       64.54      1.56 o
   0   9   6       94.53      108.70      3.19 o
   1   9   6       23.81       24.79      1.59 o
   2   9   6       35.33       31.98      1.75 o
   3   9   6       36.31       37.93      1.71 o
   4   9   6        9.59       11.29      0.52 o
  -4  10   6        5.78        6.29      0.41 o
  -3  10   6       42.68       51.49      1.42 o
  -2  10   6      160.46      190.16      5.52 o
  -1  10   6       62.43       60.31      1.42 o
   0  10   6       99.23      109.86      4.26 o
   1  10   6      116.33      107.46      3.18 o
   2  10   6      141.10      131.56      3.45 o
   3  10   6       60.20       63.53      2.01 o
   4  10   6       63.06       76.97      1.65 o
  -3  11   6        0.23        0.85      0.22 o
  -2  11   6        4.21        4.37      0.42 o
  -1  11   6       61.39       55.24      2.22 o
   0  11   6       58.37       55.87      1.98 o
   1  11   6      162.24      169.97      3.73 o
   2  11   6       64.38       67.94      2.10 o
   3  11   6       17.77       17.96      0.61 o
  -2  12   6       72.01       70.67      1.90 o
  -1  12   6       22.15       27.05      1.20 o
   0  12   6       57.00       53.06      1.49 o
   1  12   6       10.71       10.79      0.71 o
   2  12   6       24.45       33.49      1.14 o
  -2 -12   7        7.43        6.47      0.46 o
  -1 -12   7       11.56       19.11      0.88 o
   0 -12   7        1.02        1.51      0.33 o
   1 -12   7       12.83       13.03      0.71 o
   2 -12   7        0.81        0.92      0.21 o
  -3 -11   7        2.21        1.88      0.33 o
  -2 -11   7        2.59        3.79      0.50 o
  -1 -11   7       15.40       15.16      0.94 o
   0 -11   7       34.56       33.90      1.01 o
   1 -11   7       40.12       41.05      1.57 o
   2 -11   7       53.61       47.56      1.57 o
   3 -11   7      103.40      101.54      2.00 o
  -4 -10   7      154.02      149.33      2.67 o
  -3 -10   7        1.55        0.36      0.32 o
  -2 -10   7       11.49        8.81      0.82 o
  -1 -10   7        6.78        5.76      0.70 o
   0 -10   7       12.11       12.20      0.93 o
   1 -10   7      106.64      106.67      2.95 o
   2 -10   7       16.44       14.56      1.03 o
   3 -10   7      139.69      121.93      2.76 o
   4 -10   7       22.04       20.25      0.77 o
  -5  -9   7       48.98       54.67      1.26 o
  -4  -9   7       60.90       64.09      1.35 o
  -3  -9   7        0.81        2.66      1.08 o
  -2  -9   7      120.78      103.69      1.98 o
  -1  -9   7      265.87      288.42      5.31 o
   0  -9   7       85.36       76.90      2.37 o
   1  -9   7        9.93        6.81      0.74 o
   2  -9   7       19.03       22.37      0.88 o
   3  -9   7        6.35       11.65      0.94 o
   4  -9   7       34.16       25.16      1.12 o
  -5  -8   7       60.01       65.57      1.25 o
  -4  -8   7        5.99        9.38      0.84 o
  -3  -8   7      121.64      119.88      3.09 o
  -2  -8   7      492.09      477.71      7.21 o
  -1  -8   7       70.76       64.90      1.23 o
   0  -8   7      123.81      103.76      2.01 o
   1  -8   7       93.96      103.11      1.57 o
   2  -8   7       18.79       23.28      1.47 o
   3  -8   7       46.18       44.13      2.15 o
   4  -8   7       31.65       27.25      1.35 o
   5  -8   7       19.37       13.57      0.70 o
  -6  -7   7       23.12       23.91      0.86 o
  -5  -7   7        7.57        7.60      0.71 o
  -4  -7   7       59.48       62.08      2.19 o
  -3  -7   7      556.14      503.51      7.72 o
  -2  -7   7      103.32      106.34      1.54 o
  -1  -7   7      105.03       89.94      2.68 o
   0  -7   7       58.04       41.18      0.91 o
   1  -7   7       44.24       34.40      0.85 o
   2  -7   7       10.02        9.51      0.50 o
   3  -7   7       15.87       20.87      0.92 o
   4  -7   7       50.12       46.10      1.89 o
   5  -7   7        1.74        2.98      0.47 o
  -6  -6   7       12.84       18.28      0.89 o
  -5  -6   7        4.91        6.36      0.74 o
  -4  -6   7      101.03      109.92      3.05 o
  -3  -6   7      384.45      398.91      5.69 o
  -2  -6   7       96.62       89.85      2.61 o
  -1  -6   7      279.83      313.12      7.19 o
   0  -6   7      128.89      107.73      2.84 o
   1  -6   7      205.09      198.30      4.05 o
   2  -6   7      141.28      124.87      1.75 o
   3  -6   7      133.02      126.33      2.32 o
   4  -6   7      128.64      135.38      3.49 o
   5  -6   7       23.29       21.27      1.17 o
   6  -6   7        0.86        0.84      0.20 o
  -6  -5   7        2.69        1.12      0.38 o
  -5  -5   7       33.62       39.17      1.75 o
  -4  -5   7       45.41       51.29      2.02 o
  -3  -5   7        5.29        7.89      0.68 o
  -2  -5   7      722.82      712.16      8.62 o
  -1  -5   7      353.97      399.04      4.41 o
   0  -5   7       19.79       18.08      1.05 o
   1  -5   7      149.82      140.19      3.11 o
   2  -5   7      121.02      118.17      2.79 o
   3  -5   7       90.03       98.61      1.96 o
   4  -5   7      203.02      198.91      4.41 o
   5  -5   7      127.00      137.54      3.36 o
   6  -5   7       20.19       23.88      0.99 o
  -6  -4   7        8.60        8.22      0.75 o
  -5  -4   7       87.75       88.38      2.73 o
  -4  -4   7       57.51       89.07      2.20 o
  -3  -4   7       32.10       27.35      0.90 o
  -2  -4   7      410.69      408.40      4.14 o
  -1  -4   7     1689.01     1724.21     13.38 o
   0  -4   7      381.47      371.38      5.56 o
   1  -4   7      175.30      207.51      3.72 o
   2  -4   7       47.87       58.94      1.74 o
   3  -4   7       89.98       81.15      4.29 o
   4  -4   7      125.35      136.39      3.53 o
   5  -4   7       61.11       64.39      2.31 o
   6  -4   7      131.70      128.32      2.75 o
  -7  -3   7        0.62        0.39      0.23 o
  -6  -3   7       42.52       36.36      1.57 o
  -5  -3   7      296.63      265.89      5.15 o
  -4  -3   7        4.26        5.17      0.45 o
  -3  -3   7      120.51      127.63      1.97 o
  -2  -3   7      434.86      421.21      4.10 o
  -1  -3   7       85.04       67.67      1.07 o
   0  -3   7       10.55       13.39      0.78 o
   1  -3   7     1730.81     2018.15     15.40 o
   2  -3   7       87.38       64.20      0.91 o
   4  -3   7       65.41       69.81      2.43 o
   5  -3   7       30.72       34.03      1.72 o
   6  -3   7       17.16       19.22      1.07 o
  -7  -2   7        5.49        4.31      0.44 o
  -6  -2   7       63.90       61.82      2.12 o
  -5  -2   7      199.51      205.74      4.38 o
  -4  -2   7       54.20       56.02      1.07 o
  -3  -2   7      201.73      210.18      2.60 o
  -2  -2   7      528.99      487.89      4.45 o
  -1  -2   7      238.71      262.10      2.56 o
   0  -2   7      171.81      178.84      1.68 o
   1  -2   7     3076.96     2914.10     23.11 o
   2  -2   7      317.60      359.55      3.29 o
   3  -2   7      352.55      321.29      4.79 o
   4  -2   7      193.03      235.22      3.35 o
   5  -2   7      202.71      206.97      4.57 o
   6  -2   7       51.31       50.56      1.82 o
  -7  -1   7        6.30        7.65      0.57 o
  -6  -1   7       47.07       32.09      1.64 o
  -5  -1   7      347.62      356.26      6.13 o
  -4  -1   7       39.35       40.12      1.09 o
  -3  -1   7      359.13      368.83      5.25 o
  -2  -1   7      466.45      404.64      5.16 o
  -1  -1   7      836.50      858.64      9.29 o
   0  -1   7     1474.46     1305.85      8.05 o
   1  -1   7      770.83      893.45      7.15 o
   2  -1   7      697.13      756.24      6.20 o
   3  -1   7      336.32      313.15      4.81 o
   4  -1   7      278.31      299.98      3.79 o
   5  -1   7        6.62        8.04      0.58 o
   6  -1   7       13.21       14.89      1.07 o
  -7   0   7        3.88        1.90      0.36 o
  -6   0   7       62.80       72.26      2.32 o
  -5   0   7       60.05       29.82      1.51 o
  -4   0   7      678.87      679.72      6.41 o
  -3   0   7      397.18      338.88      4.92 o
  -2   0   7       44.98       64.21      1.45 o
  -1   0   7      115.92       90.51      1.50 o
   0   0   7      832.22      930.65      7.00 o
   1   0   7      398.91      395.18      3.49 o
   2   0   7      781.59      903.24     10.66 o
   3   0   7       67.81       64.50      1.85 o
   4   0   7      723.40      702.29      5.57 o
   5   0   7      184.17      142.62      2.68 o
   6   0   7       29.20       22.66      0.83 o
  -7   1   7        6.39        7.53      0.56 o
  -6   1   7       46.89       34.28      1.61 o
  -5   1   7      348.90      347.79      6.06 o
  -4   1   7       39.21       41.02      1.11 o
  -3   1   7      354.16      371.29      5.30 o
  -2   1   7      463.18      410.19      5.29 o
  -1   1   7      836.35      836.85      6.55 o
   0   1   7     1477.32     1377.25     10.33 o
   1   1   7      771.15      884.67      6.91 o
   2   1   7      692.13      749.68      9.22 o
   3   1   7      338.04      306.13      5.03 o
   4   1   7      278.37      303.22      3.41 o
   5   1   7        6.73        7.68      0.61 o
   6   1   7       13.05       13.27      0.63 o
  -7   2   7        5.35        3.80      0.41 o
  -6   2   7       64.41       61.61      2.08 o
  -5   2   7      198.86      202.10      4.35 o
  -4   2   7       54.76       55.28      1.08 o
  -3   2   7      200.59      209.15      3.61 o
  -2   2   7      527.79      490.63      6.21 o
  -1   2   7      240.14      270.33      2.53 o
   0   2   7      172.99      185.72      1.92 o
   1   2   7     3078.46     3019.06     31.68 o
   2   2   7      316.00      362.30      5.37 o
   3   2   7      352.49      317.28      5.31 o
   4   2   7      192.52      244.23      3.07 o
   5   2   7      203.38      207.22      3.23 o
   6   2   7       52.69       51.90      1.24 o
  -7   3   7        0.60        0.61      0.22 o
  -6   3   7       41.75       35.32      1.52 o
  -5   3   7      296.40      270.52      3.55 o
  -4   3   7        4.30       10.42      4.77 o
  -3   3   7      120.23      127.59      2.73 o
  -2   3   7      434.49      420.59      5.70 o
  -1   3   7       82.53       66.51      1.89 o
   0   3   7       10.89       15.38      0.58 o
   1   3   7     1732.81     2111.79     15.98 o
   2   3   7       87.05       62.92      1.86 o
   3   3   7      326.44      338.35      5.73 o
   4   3   7       66.21       71.78      1.41 o
   5   3   7       30.83       33.98      1.30 o
   6   3   7       17.29       17.77      0.71 o
  -6   4   7        8.81        8.28      0.77 o
  -5   4   7       86.84       83.83      3.63 o
  -4   4   7       57.93       91.01      2.56 o
  -3   4   7       32.62       25.82      1.21 o
  -2   4   7      413.16      406.66      5.76 o
  -1   4   7     1683.87     1723.25     18.89 o
   0   4   7      378.74      378.09      3.60 o
   1   4   7      177.05      214.17      2.52 o
   2   4   7       48.21       62.77      1.99 o
   3   4   7       89.52       79.63      3.31 o
   4   4   7      124.84      147.60      2.65 o
   5   4   7       60.56       66.87      1.68 o
   6   4   7      132.30      129.07      2.67 o
  -6   5   7        2.72        1.61      0.40 o
  -5   5   7       33.46       40.39      1.25 o
  -4   5   7       45.50       55.00      2.18 o
  -3   5   7        5.83        8.20      0.76 o
  -2   5   7      720.06      715.25      9.27 o
  -1   5   7      353.57      397.40      5.78 o
   0   5   7       19.74       21.78      0.65 o
   1   5   7      150.56      149.65      3.00 o
   2   5   7      121.90      131.71      3.14 o
   3   5   7       91.81      101.00      2.40 o
   4   5   7      205.60      209.85      3.26 o
   5   5   7      126.88      148.53      3.55 o
   6   5   7       19.80       23.71      0.96 o
  -6   6   7       13.06       18.45      0.89 o
  -5   6   7        5.05        6.39      0.53 o
  -4   6   7      101.09      118.57      3.38 o
  -3   6   7      383.08      421.82      4.88 o
  -2   6   7       98.26       92.97      1.82 o
  -1   6   7      277.51      310.22      5.12 o
   0   6   7      128.51      114.70      2.79 o
   1   6   7      205.29      210.54      3.78 o
   2   6   7      139.91      124.45      2.26 o
   3   6   7      133.04      134.60      3.40 o
   4   6   7      127.39      142.28      3.59 o
   5   6   7       22.96       20.34      1.17 o
   6   6   7        0.90        0.98      0.23 o
  -6   7   7       22.66       25.42      0.87 o
  -5   7   7        7.57        7.20      0.52 o
  -4   7   7       59.09       67.65      2.48 o
  -3   7   7      558.14      517.00      8.43 o
  -2   7   7      103.25      117.88      2.19 o
  -1   7   7      104.33       89.69      1.46 o
   0   7   7       57.05       41.45      1.24 o
   1   7   7       43.70       41.19      1.87 o
   2   7   7       10.12       10.62      0.65 o
   3   7   7       15.73       19.92      0.88 o
   4   7   7       50.66       46.73      1.86 o
   5   7   7        1.70        2.11      0.42 o
  -5   8   7       59.78       69.19      1.36 o
  -4   8   7        5.74        7.36      0.92 o
  -3   8   7      121.15      122.77      3.48 o
  -2   8   7      489.71      507.76      8.13 o
  -1   8   7       70.82       70.51      1.86 o
   0   8   7      123.97      112.31      3.63 o
   1   8   7       91.63      107.63      3.27 o
   2   8   7       18.98       25.62      1.59 o
   3   8   7       47.26       45.49      2.98 o
   4   8   7       32.11       25.44      0.96 o
   5   8   7       19.51       13.26      0.66 o
  -5   9   7       48.76       56.55      1.01 o
  -4   9   7       61.03       66.73      1.51 o
  -3   9   7        0.89        2.76      0.63 o
  -2   9   7      119.33      104.71      3.03 o
  -1   9   7      268.37      314.19      3.92 o
   0   9   7       85.05       84.41      2.77 o
   1   9   7        9.46        6.52      0.88 o
   2   9   7       18.40       21.21      1.42 o
   3   9   7        6.39       10.65      0.92 o
   4   9   7       33.59       24.16      1.70 o
  -4  10   7      153.71      154.43      3.32 o
  -3  10   7        1.47        0.70      0.40 o
  -2  10   7       10.94        7.95      0.78 o
  -1  10   7        7.12        6.65      0.67 o
   0  10   7       12.22       13.67      1.09 o
   1  10   7      105.45      104.37      3.08 o
   2  10   7       16.72       13.59      1.08 o
   3  10   7      140.08      120.75      2.75 o
  -3  11   7        2.23        1.73      0.25 o
  -2  11   7        2.60        4.23      0.40 o
  -1  11   7       15.08       15.28      1.18 o
   0  11   7       34.94       33.15      1.13 o
   1  11   7       39.13       40.40      1.65 o
   2  11   7       53.44       47.18      1.66 o
   3  11   7      104.19      103.55      3.74 o
  -2  12   7        7.23        5.96      0.54 o
  -1  12   7       11.53       20.23      1.00 o
   0  12   7        1.07        0.65      0.26 o
   1  12   7       13.23       13.43      0.74 o
   2  12   7        0.88        0.85      0.17 o
  -2 -12   8        7.51        4.05      0.41 o
  -1 -12   8       77.52       59.94      1.53 o
   0 -12   8        5.96        6.94      0.54 o
   1 -12   8       13.81       14.46      0.71 o
  -3 -11   8       22.54       22.02      0.89 o
  -2 -11   8       11.40       13.40      0.82 o
  -1 -11   8        3.84        2.86      0.45 o
   0 -11   8       36.87       33.06      0.95 o
   1 -11   8       87.10       81.97      2.22 o
   2 -11   8      116.04      120.59      2.55 o
   3 -11   8       33.12       31.11      0.95 o
  -4 -10   8        6.92        6.59      0.51 o
  -3 -10   8       20.10       26.77      1.22 o
  -2 -10   8       38.48       44.65      1.71 o
  -1 -10   8       70.27       59.65      2.02 o
   0 -10   8       47.63       45.04      1.70 o
   1 -10   8        3.58        1.50      0.52 o
   2 -10   8       26.58       25.89      1.31 o
   3 -10   8       43.10       44.10      1.51 o
  -5  -9   8       23.95       24.46      0.91 o
  -4  -9   8      110.32      104.14      1.72 o
  -3  -9   8      114.10      119.32      2.81 o
  -2  -9   8       20.36       13.70      0.88 o
  -1  -9   8      112.67      127.63      3.22 o
   0  -9   8       90.43       90.98      2.57 o
   1  -9   8       54.93       48.46      1.04 o
   2  -9   8      141.22      157.60      2.50 o
   3  -9   8       94.06      105.86      2.79 o
   4  -9   8       10.32       13.55      0.80 o
  -5  -8   8       58.49       46.76      1.01 o
  -4  -8   8       10.17       13.71      0.97 o
  -3  -8   8      157.76      180.13      3.84 o
  -2  -8   8       49.39       54.32      1.88 o
  -1  -8   8       67.56       70.12      2.27 o
   0  -8   8       23.34       23.22      0.72 o
   1  -8   8       58.72       64.74      1.22 o
   2  -8   8       95.07       88.61      2.28 o
   3  -8   8      134.59      130.62      2.31 o
   4  -8   8       27.38       19.29      1.11 o
   5  -8   8       40.10       40.24      1.15 o
  -6  -7   8       33.96       37.47      1.02 o
  -5  -7   8       18.59       13.15      0.90 o
  -4  -7   8       26.75       33.54      1.56 o
  -3  -7   8      208.53      195.07      4.11 o
  -2  -7   8       83.43       67.09      1.21 o
  -1  -7   8       50.69       46.62      1.53 o
   0  -7   8      527.36      552.62      4.59 o
   1  -7   8      108.47       86.74      1.39 o
   2  -7   8       91.28       88.19      1.86 o
   3  -7   8       40.28       51.77      1.44 o
   4  -7   8       14.40       14.11      1.06 o
   5  -7   8       30.52       28.78      1.17 o
  -6  -6   8       10.11        8.49      0.60 o
  -5  -6   8        9.76        7.96      0.76 o
  -4  -6   8      229.08      221.66      3.09 o
  -3  -6   8      234.93      198.79      2.26 o
  -2  -6   8        3.79        3.06      0.24 o
  -1  -6   8       75.88       70.15      2.33 o
   0  -6   8      193.94      202.83      4.21 o
   1  -6   8      139.03      130.70      2.79 o
   2  -6   8       72.12       77.92      1.37 o
   3  -6   8      182.33      158.76      2.67 o
   4  -6   8       57.67       55.15      2.14 o
   5  -6   8       56.70       65.16      2.01 o
  -6  -5   8        3.87        7.95      0.67 o
  -5  -5   8       86.95       87.40      2.61 o
  -4  -5   8       85.02       85.47      2.63 o
  -3  -5   8       44.50       55.09      1.08 o
  -2  -5   8       11.42        8.97      0.51 o
  -1  -5   8      623.40      629.32      8.84 o
   0  -5   8      130.07      128.68      3.04 o
   1  -5   8        7.22       15.54      1.01 o
   2  -5   8      143.25      133.48      2.11 o
   3  -5   8       47.32       39.83      1.24 o
   4  -5   8      505.48      489.94      7.87 o
   5  -5   8       33.18       33.17      1.55 o
   6  -5   8        8.46        7.41      0.52 o
  -6  -4   8        5.34        6.17      0.65 o
  -5  -4   8       27.92       32.68      1.62 o
  -4  -4   8       45.09       47.09      1.28 o
  -3  -4   8        5.34        1.73      0.30 o
  -2  -4   8      144.35      145.85      2.08 o
  -1  -4   8      466.75      528.53      4.84 o
   0  -4   8      176.46      159.64      3.26 o
   1  -4   8      188.75      236.94      4.16 o
   2  -4   8       94.95       83.98      2.17 o
   3  -4   8      235.26      254.43      3.39 o
   4  -4   8      136.32      149.05      3.71 o
   5  -4   8       82.75       93.51      2.76 o
   6  -4   8       39.60       38.11      1.32 o
  -7  -3   8       28.11       24.23      0.82 o
  -6  -3   8       66.41       67.92      2.15 o
  -5  -3   8        8.29        8.43      0.99 o
  -4  -3   8      117.50      117.01      3.70 o
  -3  -3   8       47.82       44.59      1.12 o
  -2  -3   8      977.22     1050.97      8.74 o
  -1  -3   8      204.02      221.52      2.39 o
   0  -3   8      483.80      517.51      7.01 o
   1  -3   8       62.79       71.15      1.64 o
   2  -3   8        2.26        4.80      0.35 o
   3  -3   8      471.46      470.58      5.01 o
   4  -3   8      188.50      165.49      3.93 o
   5  -3   8       45.15       54.30      2.14 o
   6  -3   8       21.79       19.92      1.04 o
  -7  -2   8        8.36       11.75      0.63 o
  -6  -2   8       24.70       15.52      1.07 o
  -5  -2   8      144.43      150.85      3.63 o
  -4  -2   8       30.49       30.00      0.95 o
  -3  -2   8      101.80      109.59      3.63 o
  -2  -2   8      204.84      182.64      2.20 o
  -1  -2   8      787.14      656.60      5.50 o
   0  -2   8      556.10      415.49      8.43 o
   1  -2   8     1033.33     1169.71      9.36 o
   2  -2   8      165.55      187.56      5.37 o
   3  -2   8      271.44      250.41      4.14 o
   4  -2   8      501.97      420.13      6.00 o
   5  -2   8      282.97      320.17      5.91 o
   6  -2   8       73.50       81.24      2.25 o
  -7  -1   8       18.17       13.62      0.71 o
  -6  -1   8       35.94       32.62      1.56 o
  -5  -1   8       69.20       71.12      2.46 o
  -4  -1   8      247.21      204.37      2.79 o
  -3  -1   8      128.46      120.06      2.49 o
  -2  -1   8       47.51       58.74      1.40 o
  -1  -1   8      865.84      853.79      6.82 o
   0  -1   8      151.58      159.82      1.91 o
   1  -1   8      601.41      621.02      5.33 o
   2  -1   8     1243.02     1149.11     13.28 o
   3  -1   8        4.84        7.57      0.64 o
   4  -1   8      228.50      265.18      3.55 o
   5  -1   8        7.10        6.32      0.56 o
   6  -1   8       17.42       19.16      1.11 o
  -7   0   8       12.53       11.29      0.65 o
  -6   0   8       61.01       56.04      1.99 o
  -5   0   8       69.39       55.21      2.09 o
  -4   0   8      413.60      379.92      4.21 o
  -3   0   8       64.74       58.16      1.63 o
  -2   0   8      111.64      158.71      2.62 o
  -1   0   8      107.71       62.27      1.21 o
   0   0   8        0.01        6.71      0.32 o
   1   0   8      435.17      561.08      4.80 o
   2   0   8       62.05       94.90      2.19 o
   3   0   8       52.77       40.78      1.51 o
   4   0   8       35.95       22.87      0.93 o
   5   0   8       58.69       52.39      1.45 o
   6   0   8        1.02        1.79      0.27 o
  -7   1   8       18.62       13.43      0.70 o
  -6   1   8       36.19       37.56      1.67 o
  -5   1   8       68.99       77.16      2.57 o
  -4   1   8      246.92      203.51      2.80 o
  -3   1   8      129.68      120.89      2.52 o
  -2   1   8       48.10       58.39      1.44 o
  -1   1   8      862.64      829.88      8.58 o
   0   1   8      151.99      160.33      2.39 o
   1   1   8      601.39      619.97      5.14 o
   2   1   8     1244.79     1146.61     13.39 o
   3   1   8        4.37        6.92      0.66 o
   4   1   8      226.25      255.19      3.55 o
   5   1   8        7.00        6.13      0.67 o
   6   1   8       17.57       18.74      0.72 o
  -7   2   8        8.16       12.34      0.64 o
  -6   2   8       24.15       16.84      1.09 o
  -5   2   8      143.80      151.67      3.68 o
  -4   2   8       30.24       29.27      0.79 o
  -3   2   8      101.86      109.16      2.45 o
  -2   2   8      205.45      184.93      3.07 o
  -1   2   8      787.21      663.37      5.45 o
   0   2   8      555.36      421.43      3.72 o
   1   2   8     1027.64     1198.33     13.56 o
   2   2   8      168.74      185.67      3.47 o
   3   2   8      271.49      253.52      4.62 o
   4   2   8      500.04      432.48      4.07 o
   5   2   8      285.15      331.57      6.98 o
   6   2   8       73.09       77.26      2.92 o
  -7   3   8       27.90       25.18      0.84 o
  -6   3   8       65.86       66.49      2.10 o
  -5   3   8        8.03        9.78      1.01 o
  -4   3   8      118.53      124.36      2.77 o
  -3   3   8       47.55       44.37      1.54 o
  -2   3   8      974.63     1072.33     12.44 o
  -1   3   8      205.61      216.70      2.27 o
   0   3   8      482.42      527.94      4.61 o
   1   3   8       62.94       76.19      3.04 o
   2   3   8        2.27        3.54      0.49 o
   3   3   8      472.29      475.88      4.17 o
   4   3   8      188.22      178.26      2.92 o
   5   3   8       45.57       58.34      1.56 o
   6   3   8       22.01       17.77      0.67 o
  -6   4   8        5.16        6.78      0.69 o
  -5   4   8       27.97       33.40      1.87 o
  -4   4   8       43.63       48.01      1.33 o
  -3   4   8        5.27        1.44      0.71 o
  -2   4   8      142.99      141.80      2.86 o
  -1   4   8      466.18      519.62      6.83 o
   0   4   8      176.07      163.64      2.01 o
   1   4   8      188.32      243.61      2.79 o
   2   4   8       95.38       88.59      2.44 o
   3   4   8      235.13      260.38      2.85 o
   4   4   8      136.86      149.24      2.65 o
   5   4   8       83.41       98.00      2.62 o
   6   4   8       40.63       38.11      1.27 o
  -6   5   8        3.75        8.77      0.71 o
  -5   5   8       87.38       89.64      1.88 o
  -4   5   8       84.80       93.73      2.88 o
  -3   5   8       44.19       56.21      1.42 o
  -2   5   8       12.08        8.58      0.72 o
  -1   5   8      620.44      641.93      8.45 o
   0   5   8      130.08      126.87      3.65 o
   1   5   8        7.14       16.35      0.90 o
   2   5   8      143.71      135.98      2.28 o
   3   5   8       46.47       39.71      0.86 o
   4   5   8      503.41      502.60      9.47 o
   5   5   8       32.87       33.97      1.56 o
   6   5   8        8.45        8.55      0.54 o
  -6   6   8       10.42        9.01      0.62 o
  -5   6   8        9.80        8.16      0.56 o
  -4   6   8      230.16      236.56      5.02 o
  -3   6   8      232.93      211.43      3.14 o
  -2   6   8        3.97        2.78      0.37 o
  -1   6   8       75.58       69.60      2.11 o
   0   6   8      193.60      209.11      4.03 o
   1   6   8      138.84      137.58      3.87 o
   2   6   8       72.01       78.42      1.75 o
   3   6   8      181.97      164.28      2.67 o
   4   6   8       57.48       57.36      2.16 o
   5   6   8       57.03       61.03      1.93 o
  -6   7   8       33.72       35.27      1.01 o
  -5   7   8       18.70       14.83      0.69 o
  -4   7   8       26.73       39.71      1.88 o
  -3   7   8      207.56      206.67      4.67 o
  -2   7   8       83.03       70.03      2.20 o
  -1   7   8       50.76       49.57      1.28 o
   0   7   8      528.87      584.50      6.12 o
   1   7   8      107.40       86.14      2.78 o
   2   7   8       91.40       94.24      2.97 o
   3   7   8       40.86       53.95      1.44 o
   4   7   8       14.37       15.24      1.03 o
   5   7   8       30.38       27.95      1.11 o
  -5   8   8       59.73       50.73      1.12 o
  -4   8   8       10.20       13.04      0.76 o
  -3   8   8      159.17      182.72      4.31 o
  -2   8   8       49.89       57.50      2.22 o
  -1   8   8       68.04       76.05      2.06 o
   0   8   8       23.30       21.43      0.96 o
   1   8   8       57.53       67.75      2.55 o
   2   8   8       94.05       92.04      2.99 o
   3   8   8      134.67      128.61      2.85 o
   4   8   8       26.84       20.46      0.81 o
   5   8   8       39.53       34.76      0.94 o
  -5   9   8       23.95       26.80      0.91 o
  -4   9   8      111.40      109.52      1.94 o
  -3   9   8      113.93      128.48      3.32 o
  -2   9   8       20.90       13.14      1.05 o
  -1   9   8      113.46      133.22      3.29 o
   0   9   8       91.94       93.47      2.92 o
   1   9   8       54.32       49.41      2.15 o
   2   9   8      142.61      159.86      3.96 o
   3   9   8       92.48      103.09      2.72 o
   4   9   8       10.19       11.52      0.61 o
  -4  10   8        6.93        5.75      0.39 o
  -3  10   8       19.66       26.98      0.97 o
  -2  10   8       37.44       45.21      1.70 o
  -1  10   8       71.89       62.71      1.99 o
   0  10   8       46.71       43.32      1.85 o
   1  10   8        3.68        1.57      0.54 o
   2  10   8       27.04       26.58      1.40 o
   3  10   8       42.85       40.51      1.43 o
  -3  11   8       22.50       22.33      0.67 o
  -2  11   8       11.49       13.31      0.62 o
  -1  11   8        4.09        3.78      0.67 o
   0  11   8       36.42       32.83      1.42 o
   1  11   8       85.05       77.31      2.24 o
   2  11   8      115.36      113.95      2.59 o
   3  11   8       33.62       30.96      0.99 o
  -2  12   8        7.32        3.65      0.42 o
  -1  12   8       77.79       67.23      1.76 o
   0  12   8        5.92        5.34      0.43 o
   1  12   8       13.59       13.90      0.71 o
  -1 -12   9       12.56       11.56      0.59 o
   0 -12   9      111.08       95.12      1.93 o
   1 -12   9       47.15       46.75      1.20 o
  -3 -11   9       27.56       29.54      0.97 o
  -2 -11   9        9.33       12.35      0.75 o
  -1 -11   9       11.18       11.30      0.53 o
   0 -11   9        8.92       12.73      0.83 o
   1 -11   9        4.60        3.61      0.48 o
   2 -11   9       44.33       54.83      1.55 o
  -4 -10   9       52.86       59.26      1.43 o
  -3 -10   9       81.14       63.99      1.86 o
  -2 -10   9        4.38        2.21      0.47 o
  -1 -10   9      110.89      105.55      2.68 o
   0 -10   9       29.35       36.42      1.08 o
   1 -10   9       67.99       72.74      2.26 o
   2 -10   9       82.33       86.20      2.37 o
   3 -10   9       15.91       17.99      0.91 o
  -4  -9   9       41.95       33.05      0.87 o
  -3  -9   9       12.08        8.73      0.53 o
  -2  -9   9        5.97        7.01      0.75 o
  -1  -9   9        4.65        4.10      0.61 o
   0  -9   9       71.40       63.44      1.41 o
   1  -9   9       29.79       26.91      0.76 o
   2  -9   9      256.61      264.86      3.41 o
   3  -9   9      108.01      103.00      2.67 o
   4  -9   9       29.64       21.12      0.92 o
  -5  -8   9       13.29       14.45      0.53 o
  -4  -8   9       42.94       41.26      1.55 o
  -3  -8   9       19.71       16.36      1.03 o
  -2  -8   9       25.80       16.53      0.98 o
  -1  -8   9       54.87       59.88      1.40 o
   0  -8   9      124.25      118.49      2.04 o
   1  -8   9      118.64      117.52      2.60 o
   2  -8   9      271.71      245.63      3.40 o
   3  -8   9       57.14       68.10      1.58 o
   4  -8   9       22.61       16.75      0.99 o
  -5  -7   9       23.42       27.61      1.20 o
  -4  -7   9      156.12      159.61      3.55 o
  -3  -7   9      164.76      173.07      2.58 o
  -2  -7   9      261.00      237.34      3.24 o
  -1  -7   9       29.75       36.10      1.07 o
   0  -7   9      102.38       92.15      1.47 o
   1  -7   9       84.04       75.74      1.38 o
   2  -7   9      156.23      157.09      2.61 o
   3  -7   9        4.21        6.09      0.55 o
   4  -7   9       16.61       20.73      1.23 o
   5  -7   9       31.91       32.12      1.17 o
  -6  -6   9        7.70        7.16      0.53 o
  -5  -6   9        5.17        7.22      0.46 o
  -4  -6   9        7.73        8.93      0.70 o
  -3  -6   9      255.56      242.39      2.62 o
  -2  -6   9      159.72      167.97      2.61 o
  -1  -6   9      102.61       85.81      1.73 o
   0  -6   9       38.79       40.24      1.15 o
   1  -6   9       53.21       49.27      0.98 o
   2  -6   9      117.65      101.84      1.91 o
   3  -6   9      411.79      390.13      4.71 o
   4  -6   9       37.26       25.29      1.43 o
   5  -6   9       78.09       90.63      2.31 o
  -6  -5   9       32.42       32.74      1.23 o
  -5  -5   9       74.95       65.64      2.18 o
  -4  -5   9       45.46       37.70      1.67 o
  -3  -5   9       42.46       50.36      1.04 o
  -2  -5   9       93.62      106.85      3.21 o
  -1  -5   9      438.48      420.14      6.76 o
   0  -5   9      364.95      347.53      5.85 o
   1  -5   9      318.64      298.62      5.23 o
   2  -5   9      122.19      126.23      1.64 o
   3  -5   9       17.14       15.53      0.80 o
   4  -5   9      494.52      497.58      7.91 o
   5  -5   9       50.27       48.80      1.79 o
   6  -5   9        9.49       14.01      0.63 o
  -6  -4   9        4.34        7.61      0.66 o
  -5  -4   9       61.54       64.61      2.25 o
  -4  -4   9        8.26        6.28      0.48 o
  -3  -4   9      219.75      226.86      2.43 o
  -2  -4   9      219.61      215.62      5.92 o
  -1  -4   9      110.19      111.54      2.82 o
   0  -4   9      846.93      802.63     10.44 o
   1  -4   9      153.96      147.26      3.17 o
   2  -4   9       26.04       23.60      1.12 o
   3  -4   9      152.61      160.16      3.46 o
   4  -4   9       23.93       34.99      1.71 o
   5  -4   9       42.24       32.82      1.55 o
   6  -4   9        8.38        6.08      0.51 o
  -7  -3   9        1.28        1.54      0.23 o
  -6  -3   9       81.09       90.91      2.44 o
  -5  -3   9      164.68      184.26      4.09 o
  -4  -3   9       27.39       32.75      0.86 o
  -3  -3   9       76.52       73.22      1.50 o
  -2  -3   9      288.90      287.41      4.08 o
  -1  -3   9      391.75      405.84      3.82 o
   0  -3   9      931.69      774.37      9.85 o
   1  -3   9       12.85       18.37      0.85 o
   2  -3   9       83.46       95.17      1.57 o
   3  -3   9       41.03       45.14      1.01 o
   4  -3   9       84.86       78.87      1.74 o
   5  -3   9       10.44       12.90      1.06 o
   6  -3   9        4.71        6.63      0.60 o
  -7  -2   9        8.74        6.58      0.46 o
  -6  -2   9       75.59       58.30      1.97 o
  -5  -2   9      218.22      259.30      5.01 o
  -4  -2   9       66.11       57.99      1.14 o
  -3  -2   9       43.95       34.94      2.62 o
  -2  -2   9      320.62      333.30      3.45 o
  -1  -2   9      314.65      278.08      3.19 o
   0  -2   9      623.25      633.38      5.68 o
   1  -2   9      141.00      192.77      2.35 o
   2  -2   9      142.42      198.41      3.55 o
   3  -2   9      360.82      355.73      2.84 o
   4  -2   9      130.41      108.42      2.11 o
   5  -2   9       41.46       38.99      1.16 o
   6  -2   9       31.43       21.70      1.06 o
  -7  -1   9       28.12       26.62      0.95 o
  -6  -1   9       84.83       80.82      2.38 o
  -5  -1   9       79.73       87.73      2.66 o
  -4  -1   9      457.67      496.38      4.24 o
  -3  -1   9      292.36      268.84      4.29 o
  -2  -1   9      275.99      271.42      3.89 o
  -1  -1   9      126.06      151.35      2.35 o
   0  -1   9      765.01      612.96      7.29 o
   1  -1   9     1216.04     1395.78     10.97 o
   2  -1   9      332.80      362.30      5.39 o
   3  -1   9      254.24      253.68     18.76 o
   4  -1   9       73.71       72.97      1.71 o
   5  -1   9       66.71       58.71      2.53 o
   6  -1   9       71.07       79.71      2.17 o
  -7   0   9        0.34        1.68      0.39 o
  -6   0   9       21.83       34.75      1.56 o
  -5   0   9       12.74       19.85      1.24 o
  -4   0   9      258.15      250.54      5.29 o
  -3   0   9        0.54        0.18      0.24 o
  -2   0   9      739.69      886.60     10.20 o
  -1   0   9      104.41      125.70      1.99 o
   0   0   9     1598.33     1625.30     12.51 o
   1   0   9      519.05      544.74      4.79 o
   2   0   9       62.61       96.28      2.29 o
   3   0   9       58.23       53.39      1.65 o
   4   0   9      465.73      449.62      7.25 o
   5   0   9       93.92       82.83      2.27 o
   6   0   9        4.30        3.29      0.31 o
  -7   1   9       28.22       27.63      0.96 o
  -6   1   9       84.66       83.31      2.42 o
  -5   1   9       79.39       89.79      2.71 o
  -4   1   9      459.58      485.37      5.07 o
  -3   1   9      291.99      268.33      4.30 o
  -2   1   9      273.55      270.28      3.96 o
  -1   1   9      126.09      155.69      1.78 o
   0   1   9      764.83      615.83      5.08 o
   1   1   9     1213.31     1408.80     15.80 o
   2   1   9      330.90      358.06      5.41 o
   3   1   9      258.07      278.76      7.23 o
   4   1   9       73.88       73.04      1.73 o
   5   1   9       65.58       57.53      1.52 o
   6   1   9       70.98       75.49      4.60 o
  -7   2   9        8.95        8.18      0.51 o
  -6   2   9       75.83       56.38      1.93 o
  -5   2   9      219.97      259.51      5.03 o
  -4   2   9       67.03       60.29      1.17 o
  -3   2   9       42.57       33.81      1.30 o
  -2   2   9      321.69      328.76      4.73 o
  -1   2   9      312.18      269.65      2.69 o
   0   2   9      627.08      646.18      5.41 o
   1   2   9      143.88      203.66      3.45 o
   2   2   9      141.81      191.38      3.63 o
   3   2   9      363.29      350.54      4.08 o
   4   2   9      130.35      110.25      2.19 o
   5   2   9       42.69       39.97      1.26 o
   6   2   9       31.84       21.28      0.71 o
  -7   3   9        1.32        1.49      0.23 o
  -6   3   9       80.74       89.39      2.42 o
  -5   3   9      163.61      175.87      4.00 o
  -4   3   9       27.38       32.52      0.88 o
  -3   3   9       75.98       75.95      2.10 o
  -2   3   9      287.39      286.06      4.42 o
  -1   3   9      392.81      408.17      3.78 o
   0   3   9      926.95      786.98      6.56 o
   1   3   9       12.60       17.89      0.92 o
   2   3   9       83.50       95.42      2.47 o
   3   3   9       41.81       44.86      1.14 o
   4   3   9       84.00       82.64      2.26 o
   5   3   9       10.65       13.78      0.75 o
   6   3   9        4.97        7.67      0.59 o
  -6   4   9        3.99        7.25      0.66 o
  -5   4   9       61.77       66.20      1.60 o
  -4   4   9        8.42        6.43      0.81 o
  -3   4   9      218.78      231.36      4.67 o
  -2   4   9      217.94      212.84      3.80 o
  -1   4   9      109.97      110.31      2.40 o
   0   4   9      849.02      825.73      6.98 o
   1   4   9      152.68      151.25      3.01 o
   2   4   9       26.83       25.53      1.29 o
   3   4   9      151.57      165.35      2.16 o
   4   4   9       24.69       38.45      1.34 o
   5   4   9       42.64       32.67      1.08 o
   6   4   9        8.25        5.21      0.45 o
  -6   5   9       32.69       31.67      1.23 o
  -5   5   9       73.85       67.71      1.60 o
  -4   5   9       46.36       40.52      1.89 o
  -3   5   9       41.60       51.27      1.52 o
  -2   5   9       93.09      106.41      2.63 o
  -1   5   9      438.35      433.58      6.34 o
   0   5   9      366.42      371.78      4.61 o
   1   5   9      322.32      307.82      4.94 o
   2   5   9      122.14      125.82      1.75 o
   3   5   9       17.31       15.82      0.63 o
   4   5   9      494.88      527.77      8.24 o
   5   5   9       49.62       53.93      1.88 o
   6   5   9        9.49       13.42      0.60 o
  -6   6   9        7.69        7.71      0.56 o
  -5   6   9        5.06        8.15      0.56 o
  -4   6   9        7.78        8.80      0.99 o
  -3   6   9      258.41      257.40      3.57 o
  -2   6   9      157.68      172.09      2.66 o
  -1   6   9      103.14       90.97      2.47 o
   0   6   9       37.77       41.61      1.35 o
   1   6   9       52.29       51.35      1.29 o
   2   6   9      117.36      103.15      2.04 o
   3   6   9      410.82      401.11      4.69 o
   4   6   9       37.09       27.84      1.44 o
   5   6   9       77.33       90.69      2.28 o
  -6   7   9       47.92       48.59      1.13 o
  -5   7   9       23.70       28.09      0.90 o
  -4   7   9      156.85      178.16      4.14 o
  -3   7   9      163.86      186.01      4.35 o
  -2   7   9      256.35      249.40      3.45 o
  -1   7   9       30.41       41.79      1.40 o
   0   7   9      100.35       94.93      2.23 o
   1   7   9       83.87       76.45      2.64 o
   2   7   9      157.24      164.94      4.07 o
   3   7   9        4.09        5.78      0.50 o
   4   7   9       16.72       21.44      1.16 o
   5   7   9       32.89       32.75      1.10 o
  -5   8   9       13.27       15.53      0.59 o
  -4   8   9       42.99       41.82      1.79 o
  -3   8   9       19.32       19.16      1.32 o
  -2   8   9       25.69       17.63      1.20 o
  -1   8   9       55.55       62.37      1.51 o
   0   8   9      125.11      120.52      3.37 o
   1   8   9      118.89      118.69      3.44 o
   2   8   9      272.72      255.10      5.32 o
   3   8   9       56.98       66.46      2.23 o
   4   8   9       22.12       14.61      0.78 o
  -5   9   9        4.76        5.41      0.39 o
  -4   9   9       41.19       35.43      1.02 o
  -3   9   9       12.01       10.28      0.91 o
  -2   9   9        6.18        8.77      0.85 o
  -1   9   9        4.53        5.09      0.68 o
   0   9   9       71.41       66.38      2.43 o
   1   9   9       29.76       23.70      1.48 o
   2   9   9      257.46      272.25      5.33 o
   3   9   9      106.90       93.53      2.49 o
  -4  10   9       53.23       58.37      1.04 o
  -3  10   9       80.03       61.20      1.92 o
  -2  10   9        4.32        3.55      0.49 o
  -1  10   9      110.25      108.48      2.67 o
   0  10   9       29.46       32.98      1.57 o
   1  10   9       69.37       72.90      2.41 o
   2  10   9       81.06       81.70      2.40 o
   3  10   9       15.33       16.16      0.84 o
  -3  11   9       27.75       26.56      0.67 o
  -2  11   9        9.34       10.64      0.92 o
  -1  11   9       11.44       11.60      0.98 o
   0  11   9        8.87       13.40      0.62 o
   1  11   9        4.46        4.47      0.57 o
   2  11   9       43.80       53.11      1.59 o
  -1  12   9       13.02       12.18      0.67 o
   1  12   9       47.35       40.47      1.13 o
   0 -12  10       33.27       34.26      0.96 o
  -3 -11  10        1.28        1.66      0.24 o
  -2 -11  10        4.61        2.06      0.23 o
  -1 -11  10       55.74       64.37      1.21 o
   0 -11  10       15.40       19.63      0.97 o
   1 -11  10       42.11       52.42      1.56 o
   2 -11  10       68.51       63.84      1.57 o
  -4 -10  10      100.19      117.02      2.05 o
  -3 -10  10       76.78       92.70      2.20 o
  -2 -10  10       59.48       59.93      1.87 o
  -1 -10  10       56.87       52.95      1.76 o
   0 -10  10       57.41       51.70      1.24 o
   1 -10  10       82.97       82.19      1.51 o
   2 -10  10       88.00       87.18      2.28 o
   3 -10  10       37.66       35.37      1.19 o
  -4  -9  10       64.50       59.20      2.34 o
  -3  -9  10       22.52       17.34      0.68 o
  -2  -9  10       61.23       58.29      2.03 o
  -1  -9  10       62.78       60.79      2.04 o
   0  -9  10      193.48      198.81      2.28 o
   1  -9  10       82.60       72.05      2.30 o
   2  -9  10        1.27        2.31      0.35 o
   3  -9  10       44.93       55.20      1.80 o
   4  -9  10        8.00       11.60      0.63 o
  -5  -8  10        3.74        5.04      0.30 o
  -4  -8  10       76.94       77.19      2.03 o
  -3  -8  10      239.34      224.45      4.08 o
  -2  -8  10       36.81       29.08      2.04 o
  -1  -8  10      278.04      256.44      3.30 o
   0  -8  10        8.35       11.57      0.61 o
   1  -8  10       97.86      102.16      2.00 o
   2  -8  10       45.78       50.23      1.38 o
   3  -8  10       78.95       86.31      1.76 o
   4  -8  10       32.84       39.45      1.43 o
  -5  -7  10       17.67       17.69      0.89 o
  -4  -7  10       39.55       33.40      1.34 o
  -3  -7  10       58.14       69.91      1.52 o
  -2  -7  10      260.62      280.91      4.95 o
  -1  -7  10      127.74      128.90      2.72 o
   0  -7  10       12.90        8.58      0.45 o
   1  -7  10      208.19      215.46      3.09 o
   2  -7  10      234.63      236.27      3.35 o
   3  -7  10      133.25      114.67      2.18 o
   4  -7  10      115.82      119.78      2.93 o
   5  -7  10       10.37       12.97      0.68 o
  -6  -6  10        5.63        6.21      0.44 o
  -5  -6  10        5.58        7.29      0.44 o
  -4  -6  10        9.77       14.73      0.72 o
  -3  -6  10      112.72      122.57      3.37 o
  -2  -6  10       40.05       43.52      1.29 o
  -1  -6  10       66.31       67.74      1.58 o
   0  -6  10       67.03       67.43      1.56 o
   1  -6  10      155.70      149.02      1.72 o
   2  -6  10      333.43      308.49      4.06 o
   3  -6  10       77.80       57.00      2.10 o
   4  -6  10       27.05       26.97      1.42 o
   5  -6  10       64.89       76.25      1.99 o
  -6  -5  10        1.72        1.21      0.19 o
  -5  -5  10       13.70       16.38      1.05 o
  -4  -5  10        0.66        2.16      0.53 o
  -3  -5  10        6.72        6.16      0.40 o
  -2  -5  10       49.57       46.27      1.40 o
  -1  -5  10      133.59      126.88      3.29 o
   0  -5  10      417.57      380.43      6.35 o
   1  -5  10       12.22       10.06      0.48 o
   2  -5  10      226.50      251.44      2.55 o
   3  -5  10      254.21      264.92      2.90 o
   4  -5  10       52.10       32.20      1.60 o
   5  -5  10        7.20        7.12      0.69 o
  -6  -4  10        4.95        1.86      0.39 o
  -5  -4  10       12.68       13.01      1.03 o
  -4  -4  10      187.45      208.15      4.27 o
  -3  -4  10       64.28       44.45      0.99 o
  -2  -4  10       34.04       34.64      0.94 o
  -1  -4  10      138.84      126.09      3.15 o
   0  -4  10      102.97       86.42      2.46 o
   1  -4  10      472.70      442.74      6.68 o
   2  -4  10      387.71      414.79      3.16 o
   3  -4  10      121.59      112.36      1.72 o
   4  -4  10       93.31       99.52      2.92 o
   5  -4  10       25.61       31.33      1.44 o
   6  -4  10       34.37       38.94      1.12 o
  -6  -3  10       21.11       21.22      1.10 o
  -5  -3  10       25.96       34.02      1.59 o
  -4  -3  10      125.10      116.54      2.04 o
  -3  -3  10       27.56       25.38      0.87 o
  -2  -3  10      244.40      300.93      3.33 o
  -1  -3  10      137.67      165.53      3.52 o
   0  -3  10       24.62       31.82      1.38 o
   1  -3  10       86.69      106.88      1.76 o
   2  -3  10      257.02      291.63      4.74 o
   3  -3  10      112.04      119.47      1.75 o
   4  -3  10       50.17       61.00      1.53 o
   5  -3  10        4.47        6.95      0.78 o
   6  -3  10       14.55       17.12      0.81 o
  -7  -2  10       16.24       10.44      0.51 o
  -6  -2  10       29.58       29.03      1.35 o
  -5  -2  10       48.67       67.49      2.29 o
  -4  -2  10      146.15      161.63      2.05 o
  -3  -2  10       73.75       76.05      1.52 o
  -2  -2  10      846.16      922.48      7.87 o
  -1  -2  10       44.48       43.26      1.56 o
   0  -2  10       68.82       82.27      2.28 o
   1  -2  10      888.98      849.88     10.96 o
   2  -2  10      403.87      424.32      6.20 o
   3  -2  10       14.48       29.37      0.68 o
   4  -2  10      330.81      332.02      4.18 o
   5  -2  10        2.03        1.18      0.28 o
   6  -2  10        8.07        5.85      0.53 o
  -7  -1  10        1.03        0.76      0.29 o
  -6  -1  10       42.19       42.18      1.67 o
  -5  -1  10      138.78      129.82      3.28 o
  -4  -1  10        2.69        3.41      0.29 o
  -3  -1  10      212.96      206.61      3.61 o
  -2  -1  10      109.02       79.04      1.73 o
  -1  -1  10      354.17      357.20     10.16 o
   0  -1  10     1313.57     1284.74     10.37 o
   1  -1  10     1506.31     1487.27     11.78 o
   2  -1  10      235.67      273.27      4.55 o
   3  -1  10      131.65      147.76      1.45 o
   4  -1  10       16.65       24.13      0.98 o
   5  -1  10       60.98       57.49      1.44 o
   6  -1  10       10.08       14.77      0.85 o
  -7   0  10       90.55       56.45      1.36 o
  -6   0  10        2.93       16.48      1.09 o
  -5   0  10       44.85       68.91      2.32 o
  -4   0  10       36.71       55.17      1.33 o
  -3   0  10       36.03       55.53      1.65 o
  -2   0  10        7.49        1.33      0.26 o
  -1   0  10       38.97       55.48      1.19 o
   0   0  10      467.51      367.11      5.45 o
   1   0  10      349.72      439.65      4.13 o
   2   0  10       23.06       26.87      1.22 o
   3   0  10      101.75       56.61      1.11 o
   4   0  10      287.75      306.91      4.00 o
   5   0  10       96.35      104.35      3.12 o
   6   0  10        2.57        6.18      0.35 o
  -7   1  10        1.00        0.62      0.30 o
  -6   1  10       41.51       44.52      1.68 o
  -5   1  10      138.12      132.84      3.34 o
  -4   1  10        2.77        2.30      0.34 o
  -3   1  10      214.03      207.33      3.68 o
  -2   1  10      108.27       95.71      2.02 o
  -1   1  10      354.82      353.08      6.47 o
   0   1  10     1311.32     1282.14     10.15 o
   1   1  10     1506.41     1482.35     16.75 o
   2   1  10      236.49      264.40      4.53 o
   3   1  10      133.08      152.64      1.96 o
   4   1  10       17.34       24.81      1.01 o
   5   1  10       61.80       59.75      1.51 o
   6   1  10       10.06       14.06      0.54 o
  -7   2  10       16.23       11.26      0.54 o
  -6   2  10       29.26       28.78      1.34 o
  -5   2  10       48.19       64.78      2.26 o
  -4   2  10      146.28      162.69      2.50 o
  -3   2  10       74.48       77.58      2.07 o
  -2   2  10      839.03      918.32     10.88 o
  -1   2  10       44.37       43.74      0.87 o
   0   2  10       68.20       81.25      1.22 o
   1   2  10      880.19      842.81     10.36 o
   2   2  10      405.74      388.43      5.96 o
   3   2  10       14.75       32.33      0.85 o
   4   2  10      330.02      345.20      4.35 o
   5   2  10        2.10        1.34      0.55 o
   6   2  10        7.64        4.95      0.33 o
  -6   3  10       21.34       20.41      1.09 o
  -5   3  10       26.79       35.00      1.63 o
  -4   3  10      126.62      117.75      1.80 o
  -3   3  10       27.34       26.91      0.92 o
  -2   3  10      245.07      307.39      4.74 o
  -1   3  10      138.16      170.62      2.06 o
   0   3  10       24.49       29.99      0.85 o
   1   3  10       88.48      108.97      2.48 o
   2   3  10      257.83      295.13      5.04 o
   3   3  10      114.46      122.16      1.78 o
   4   3  10       50.10       61.76      1.60 o
   5   3  10        4.69        7.27      0.55 o
   6   3  10       14.39       15.64      0.74 o
  -6   4  10        5.02        2.32      0.44 o
  -5   4  10       13.18       14.67      1.10 o
  -4   4  10      187.27      219.60      4.63 o
  -3   4  10       65.09       50.86      1.91 o
  -2   4  10       33.68       41.44      1.50 o
  -1   4  10      138.80      115.47      2.52 o
   0   4  10      101.93       93.36      1.50 o
   1   4  10      473.10      451.65      6.47 o
   2   4  10      389.23      412.65      4.95 o
   3   4  10      120.29      114.33      2.16 o
   4   4  10       93.71      103.17      2.99 o
   5   4  10       25.20       28.37      1.62 o
   6   4  10       34.21       37.11      1.05 o
  -6   5  10        1.73        1.15      0.33 o
  -5   5  10       13.39       16.95      1.13 o
  -4   5  10        0.70        1.39      0.50 o
  -3   5  10        6.99        5.94      0.49 o
  -2   5  10       49.50       45.65      1.42 o
  -1   5  10      131.93      127.66      2.85 o
   0   5  10      416.88      388.29      5.86 o
   1   5  10       11.76        9.73      0.97 o
   2   5  10      225.28      252.00      2.93 o
   3   5  10      254.05      269.53      4.10 o
   4   5  10       51.94       35.02      1.67 o
   5   5  10        7.56        7.52      0.70 o
  -6   6  10        5.63        5.73      0.45 o
  -5   6  10        5.65        7.66      0.52 o
  -4   6  10        9.51       12.94      1.11 o
  -3   6  10      110.60      123.40      3.40 o
  -2   6  10       40.05       46.30      1.80 o
  -1   6  10       66.49       70.07      1.26 o
   0   6  10       65.95       68.76      1.57 o
   1   6  10      154.55      148.73      3.68 o
   2   6  10      331.02      308.70      8.50 o
   3   6  10       76.95       54.80      1.43 o
   4   6  10       26.64       27.57      1.39 o
   5   6  10       65.62       81.37      2.00 o
  -5   7  10       18.09       18.59      1.00 o
  -4   7  10       39.08       34.85      1.71 o
  -3   7  10       57.84       71.57      2.55 o
  -2   7  10      263.61      303.20      5.62 o
  -1   7  10      129.19      138.13      3.08 o
   0   7  10       13.03        8.70      0.69 o
   1   7  10      208.75      221.64      4.85 o
   2   7  10      234.15      238.91      5.06 o
   3   7  10      132.88      117.97      2.10 o
   4   7  10      116.30      118.00      2.69 o
   5   7  10       10.04       11.21      0.57 o
  -5   8  10        3.94        6.43      0.53 o
  -4   8  10       76.42       80.97      2.42 o
  -3   8  10      239.08      227.13      4.72 o
  -2   8  10       37.58       31.17      1.57 o
  -1   8  10      278.01      261.98      5.09 o
   0   8  10        8.34       10.81      1.02 o
   1   8  10       98.43      106.65      3.23 o
   2   8  10       46.69       49.18      2.11 o
   3   8  10       78.02       82.11      2.42 o
   4   8  10       32.38       35.98      1.11 o
  -4   9  10       64.00       59.76      1.28 o
  -3   9  10       22.81       18.42      1.13 o
  -2   9  10       60.78       60.21      2.05 o
  -1   9  10       63.23       60.94      2.14 o
   0   9  10      193.07      194.59      4.36 o
   1   9  10       81.07       77.30      2.64 o
   2   9  10        1.38        2.91      0.60 o
   3   9  10       44.43       48.61      1.64 o
  -4  10  10      100.30      113.94      2.04 o
  -3  10  10       76.09       86.11      1.61 o
  -2  10  10       58.92       61.48      1.77 o
  -1  10  10       57.28       50.83      1.72 o
   0  10  10       56.77       49.15      1.89 o
   1  10  10       81.63       76.28      2.40 o
   2  10  10       89.49       86.69      2.38 o
   3  10  10       38.51       33.93      0.80 o
  -3  11  10        1.36        1.48      0.30 o
  -2  11  10        4.70        2.07      0.49 o
  -1  11  10       56.23       68.46      2.20 o
   0  11  10       14.98       18.33      0.68 o
   1  11  10       42.12       47.53      1.58 o
   2  11  10       69.19       60.71      1.59 o
  -2 -11  11       25.96       17.86      2.22 o
  -1 -11  11       30.20       33.38      0.77 o
   0 -11  11       40.81       42.46      1.32 o
   1 -11  11       30.19       32.30      1.11 o
   2 -11  11       27.82       26.56      0.86 o
  -3 -10  11        9.59        8.18      0.59 o
  -2 -10  11       42.35       36.16      1.35 o
  -1 -10  11       19.29       23.16      0.77 o
   0 -10  11        5.37        6.20      0.64 o
   1 -10  11       25.06       20.57      0.70 o
   2 -10  11       13.55       16.18      0.89 o
   3 -10  11        0.77        0.60      0.23 o
  -4  -9  11       29.98       25.61      1.03 o
  -3  -9  11       27.49       20.68      1.11 o
  -2  -9  11       16.45       13.23      0.93 o
  -1  -9  11       15.09       13.06      1.06 o
   0  -9  11       62.52       50.08      1.01 o
   1  -9  11      397.08      413.88      4.55 o
   2  -9  11       43.94       55.60      1.30 o
   3  -9  11       30.38       31.05      1.26 o
  -5  -8  11       28.15       18.83      0.77 o
  -4  -8  11       27.09       27.58      1.07 o
  -3  -8  11       21.67       23.83      1.09 o
  -2  -8  11      103.75       93.27      1.79 o
  -1  -8  11      192.52      191.65      2.76 o
   0  -8  11       26.19       28.05      0.78 o
   1  -8  11      125.14      125.83      2.23 o
   2  -8  11       52.88       54.47      1.41 o
   3  -8  11       34.62       40.08      1.13 o
   4  -8  11       40.87       47.09      1.45 o
  -5  -7  11       10.80       13.58      0.71 o
  -4  -7  11       13.25        8.11      0.48 o
  -3  -7  11       33.40       38.62      1.59 o
  -2  -7  11      138.46      132.17      3.16 o
  -1  -7  11        4.24        3.64      0.52 o
   0  -7  11      113.20      115.31      2.00 o
   1  -7  11      157.89      144.49      2.43 o
   2  -7  11      129.94      147.23      2.51 o
   3  -7  11       26.32       31.67      1.08 o
   4  -7  11        5.11        3.27      0.49 o
   5  -7  11       16.05       13.24      0.60 o
  -5  -6  11       10.64       16.85      0.63 o
  -4  -6  11        1.01        1.47      0.31 o
  -3  -6  11       43.28       45.20      1.83 o
  -2  -6  11       30.54       31.68      2.23 o
  -1  -6  11      201.06      222.07      3.21 o
   0  -6  11      370.86      280.09      3.69 o
   1  -6  11       91.26       85.39      1.28 o
   2  -6  11        3.30        1.89      0.28 o
   3  -6  11      152.43      159.58      2.66 o
   4  -6  11       76.15       81.76      2.42 o
   5  -6  11       15.13       16.88      0.83 o
  -6  -5  11       22.98       19.46      2.28 o
  -5  -5  11       15.31       13.14      0.64 o
  -4  -5  11      165.47      189.68      3.91 o
  -3  -5  11      114.24      108.44      2.17 o
  -2  -5  11      190.23      182.67      7.63 o
  -1  -5  11      204.11      203.80      2.97 o
   0  -5  11      128.82      132.95      1.85 o
   1  -5  11      259.67      257.83      2.13 o
   2  -5  11       60.44       50.35      1.26 o
   3  -5  11      283.63      277.19      3.01 o
   4  -5  11       13.55       15.23      1.11 o
   5  -5  11        9.76       10.57      0.75 o
  -6  -4  11        0.74        1.47      0.23 o
  -5  -4  11       39.61       43.24      1.71 o
  -4  -4  11       94.48       78.91      2.40 o
  -3  -4  11       25.22       29.08      0.79 o
  -2  -4  11       26.34       31.44      1.69 o
  -1  -4  11      242.24      216.88      4.52 o
   0  -4  11      224.87      214.18      4.32 o
   1  -4  11      232.55      241.60      4.53 o
   2  -4  11      552.22      540.78      4.56 o
   3  -4  11       30.09       28.09      0.85 o
   4  -4  11       39.19       27.99      0.99 o
   5  -4  11        0.21        0.47      0.33 o
  -6  -3  11       16.58       13.22      0.82 o
  -5  -3  11       86.17       93.95      2.63 o
  -4  -3  11       44.37       44.70      1.76 o
  -3  -3  11       71.73       80.12      1.32 o
  -2  -3  11       53.83       61.66      2.20 o
  -1  -3  11        4.92        2.57      0.59 o
   0  -3  11      466.64      468.94      7.04 o
   1  -3  11      107.40      116.06      3.41 o
   2  -3  11       70.17       56.98      1.02 o
   3  -3  11     1109.35     1069.53      7.85 o
   4  -3  11      166.64      148.91      2.50 o
   5  -3  11       28.42       25.68      1.29 o
   6  -3  11        3.69        3.73      0.35 o
  -6  -2  11        0.65        1.64      0.42 o
  -5  -2  11       20.39       24.78      1.34 o
  -4  -2  11       65.26       60.23      1.05 o
  -3  -2  11       42.19       37.85      1.10 o
  -2  -2  11       57.34       54.48      1.14 o
  -1  -2  11       89.72      102.02      2.62 o
   0  -2  11      265.89      273.61      4.65 o
   1  -2  11      295.47      274.08      3.19 o
   2  -2  11       17.31       10.05      0.78 o
   3  -2  11      108.45       97.70      1.32 o
   4  -2  11       55.00       55.44      1.48 o
   5  -2  11        0.18        0.77      0.26 o
   6  -2  11       88.75       94.45      1.96 o
  -6  -1  11        4.27        7.48      0.76 o
  -5  -1  11       84.76       79.68      2.48 o
  -4  -1  11       98.18      106.24      1.82 o
  -3  -1  11      107.47      128.77      2.07 o
  -2  -1  11       28.57       24.83      0.74 o
  -1  -1  11      156.08      104.46      2.53 o
   0  -1  11      127.30      128.60      1.93 o
   1  -1  11      549.22      516.31      4.91 o
   2  -1  11      105.34      114.02      2.71 o
   3  -1  11      264.50      206.17      2.06 o
   4  -1  11       12.21       13.17      0.82 o
   5  -1  11       74.29       84.09      1.71 o
   6  -1  11       44.78       45.62      1.34 o
  -7   0  11       76.28       66.05      1.37 o
  -6   0  11      284.91      316.08      5.16 o
  -5   0  11       36.99       13.73      1.08 o
  -4   0  11       72.14       43.35      1.17 o
  -3   0  11      128.58      135.92      2.81 o
  -2   0  11       29.10       21.71      0.88 o
  -1   0  11        0.54        1.92      0.20 o
   0   0  11      272.48      243.45      5.98 o
   1   0  11       31.12       41.77      1.47 o
   2   0  11      234.24      252.12      4.48 o
   3   0  11        1.27        2.82      0.32 o
   4   0  11      312.93      329.04      4.17 o
   5   0  11       40.51       48.72      1.45 o
   6   0  11        4.56        3.10      0.44 o
  -6   1  11        4.40        9.59      0.85 o
  -5   1  11       84.63       79.82      2.47 o
  -4   1  11       97.98      105.49      2.90 o
  -3   1  11      106.93      125.30      2.72 o
  -2   1  11       28.90       24.93      0.98 o
  -1   1  11      154.57      103.21      1.46 o
   0   1  11      126.56      126.01      3.43 o
   1   1  11      545.66      524.89      7.21 o
   2   1  11      103.08      109.27      2.70 o
   3   1  11      261.06      210.00      2.43 o
   4   1  11       12.26       15.35      1.56 o
   5   1  11       74.58       81.56      1.72 o
   6   1  11       45.35       41.03      1.37 o
  -6   2  11        0.69        1.51      0.43 o
  -5   2  11       20.68       24.77      1.34 o
  -4   2  11       64.51       60.45      1.43 o
  -3   2  11       42.15       37.17      1.05 o
  -2   2  11       57.02       54.65      1.58 o
  -1   2  11       87.93      105.82      1.88 o
   0   2  11      263.86      264.40      4.20 o
   1   2  11      293.51      272.35      4.52 o
   2   2  11       16.76        9.07      0.79 o
   3   2  11      109.99       98.99      1.97 o
   4   2  11       55.98       56.50      1.51 o
   5   2  11        0.21        0.67      0.29 o
   6   2  11       89.94       91.37      1.81 o
  -6   3  11       16.47       14.75      0.89 o
  -5   3  11       87.15       87.93      2.59 o
  -4   3  11       43.99       41.78      2.63 o
  -3   3  11       71.34       78.00      1.63 o
  -2   3  11       54.28       64.40      1.82 o
  -1   3  11        4.73        2.67      0.27 o
   0   3  11      469.66      484.60      4.54 o
   1   3  11      105.72      115.16      2.67 o
   2   3  11       69.57       55.76      1.10 o
   3   3  11     1110.98     1096.05      9.90 o
   4   3  11      166.38      155.70      2.62 o
   5   3  11       28.40       25.42      1.57 o
   6   3  11        3.69        3.25      0.31 o
  -6   4  11        0.67        1.14      0.33 o
  -5   4  11       39.30       41.86      1.73 o
  -4   4  11       94.94       75.86      1.76 o
  -3   4  11       25.22       30.70      1.04 o
  -2   4  11       27.00       30.77      1.93 o
  -1   4  11      241.58      228.78      3.94 o
   0   4  11      226.02      217.69      2.62 o
   1   4  11      232.55      252.10      4.41 o
   2   4  11      550.02      538.69      4.56 o
   3   4  11       29.86       26.75      1.44 o
   4   4  11       39.73       27.94      1.02 o
   5   4  11        0.17        0.73      0.40 o
  -6   5  11       22.91       22.50      0.92 o
  -5   5  11       15.63       14.52      0.99 o
  -4   5  11      164.96      192.62      4.36 o
  -3   5  11      114.89      111.98      2.13 o
  -2   5  11      190.30      183.61      2.72 o
  -1   5  11      204.85      210.83      2.95 o
   0   5  11      127.47      133.17      2.97 o
   1   5  11      258.73      264.52      3.40 o
   2   5  11       61.15       50.00      1.21 o
   3   5  11      280.46      279.11      3.66 o
   4   5  11       13.79       16.13      1.13 o
   5   5  11        9.84       11.11      0.76 o
  -6   6  11       11.26       16.67      0.67 o
  -5   6  11       10.80       16.12      0.98 o
  -4   6  11        1.04        2.79      0.58 o
  -3   6  11       42.85       43.84      1.96 o
  -2   6  11       30.97       34.47      1.13 o
  -1   6  11      200.24      228.23      2.54 o
   0   6  11      374.80      285.00      3.99 o
   1   6  11       90.91       83.70      2.73 o
   2   6  11        3.20        3.23      0.65 o
   3   6  11      152.13      156.10      2.52 o
   4   6  11       76.00       88.13      2.42 o
   5   6  11       15.25       15.89      0.76 o
  -5   7  11       10.89       15.36      0.85 o
  -4   7  11       13.39        7.96      0.86 o
  -3   7  11       33.61       39.87      1.84 o
  -2   7  11      139.61      136.65      3.45 o
  -1   7  11        4.60        5.53      0.74 o
   0   7  11      114.50      117.24      3.29 o
   1   7  11      157.42      148.67      3.87 o
   2   7  11      127.45      146.05      3.79 o
   3   7  11       26.15       30.98      0.99 o
   4   7  11        5.12        3.05      0.44 o
  -5   8  11       28.27       19.97      0.59 o
  -4   8  11       27.76       31.65      1.42 o
  -3   8  11       21.35       29.73      1.52 o
  -2   8  11      103.54       91.40      2.68 o
  -1   8  11      193.33      195.65      4.27 o
   0   8  11       26.43       29.86      1.64 o
   1   8  11      124.41      128.70      3.56 o
   2   8  11       53.13       56.37      2.21 o
   3   8  11       33.91       37.57      1.54 o
  -4   9  11       30.20       23.45      1.62 o
  -3   9  11       26.26       20.78      1.13 o
  -2   9  11       16.49       14.44      0.94 o
  -1   9  11       15.32       13.21      0.66 o
   0   9  11       62.64       51.54      2.09 o
   1   9  11      397.77      427.63      7.17 o
   2   9  11       44.19       56.64      2.05 o
   3   9  11       30.19       28.19      1.16 o
  -3  10  11        9.50        7.26      0.43 o
  -2  10  11       43.03       36.33      0.88 o
  -1  10  11       18.70       20.04      1.03 o
   0  10  11        5.55        7.36      0.75 o
   1  10  11       25.49       21.07      1.20 o
   2  10  11       13.93       14.70      0.91 o
  -2  11  11       26.17       20.89      1.07 o
  -1  11  11       30.45       37.59      1.50 o
   0  11  11       41.23       39.92      1.33 o
   1  11  11       29.42       29.29      1.14 o
   2  11  11       27.60       25.15      0.89 o
  -2 -11  12        1.28        0.95      0.19 o
  -1 -11  12       37.12       20.29      0.73 o
   0 -11  12       27.68       21.62      0.82 o
   1 -11  12       22.55       20.84      0.77 o
  -3 -10  12       13.73       17.91      0.78 o
  -2 -10  12        5.97        7.21      0.48 o
  -1 -10  12        7.57       10.60      0.48 o
   0 -10  12        6.99        6.10      0.38 o
   1 -10  12       12.74       13.15      0.53 o
   2 -10  12        0.51        0.56      0.24 o
  -4  -9  12      102.76      100.25      2.04 o
  -3  -9  12       32.06       24.63      1.13 o
  -2  -9  12        2.55        0.85      0.22 o
  -1  -9  12       35.91       38.82      0.84 o
   0  -9  12       48.78       39.25      0.89 o
   1  -9  12      126.18      121.63      2.51 o
   2  -9  12       24.13       21.28      0.76 o
   3  -9  12       14.84       12.98      0.74 o
  -5  -8  12       53.38       61.90      1.35 o
  -4  -8  12       23.31       25.37      1.14 o
  -3  -8  12       28.28       26.11      0.86 o
  -2  -8  12       22.82       25.24      0.90 o
  -1  -8  12       33.69       38.12      1.10 o
   0  -8  12      170.48      148.49      2.40 o
   1  -8  12      331.96      331.37      5.21 o
   2  -8  12       82.69       81.31      3.04 o
   3  -8  12        2.56        2.96      0.51 o
   4  -8  12        7.14        7.39      0.52 o
  -5  -7  12        5.15        4.31      0.35 o
  -4  -7  12        1.50        1.62      0.25 o
  -3  -7  12      105.00       90.31      2.52 o
  -2  -7  12       91.44       88.64      2.56 o
  -1  -7  12      183.36      186.43      2.72 o
   0  -7  12       14.28       14.32      0.72 o
   1  -7  12       35.87       52.39      1.43 o
   2  -7  12       23.92       29.15      1.04 o
   3  -7  12       16.07       18.00      0.80 o
   4  -7  12       17.01       19.48      0.98 o
  -5  -6  12       11.03       10.13      0.46 o
  -4  -6  12       26.07       24.19      0.85 o
  -3  -6  12        8.23        6.18      0.73 o
  -2  -6  12      165.47      144.54      3.47 o
  -1  -6  12      201.44      206.49      6.12 o
   0  -6  12      119.68      122.05      1.78 o
   1  -6  12      138.11      122.47      1.81 o
   2  -6  12       18.72       24.06      0.79 o
   3  -6  12       32.29       31.99      1.36 o
   4  -6  12        2.06        2.56      0.49 o
   5  -6  12        2.71        3.53      0.36 o
  -6  -5  12       12.75       14.14      0.60 o
  -5  -5  12        2.56        5.23      0.44 o
  -4  -5  12       78.31       65.69      1.51 o
  -3  -5  12      186.56      198.42      4.26 o
  -2  -5  12        2.41        1.03      0.41 o
  -1  -5  12       39.90       50.40      2.11 o
   0  -5  12      157.02      170.80      2.44 o
   1  -5  12        1.69        5.47      0.31 o
   2  -5  12      139.07      171.62      2.22 o
   3  -5  12      104.92       90.36      1.55 o
   4  -5  12      164.52      151.18      3.43 o
   5  -5  12        0.10        0.48      0.22 o
  -6  -4  12       17.87       17.58      0.56 o
  -5  -4  12       62.38       61.36      1.93 o
  -4  -4  12      128.71      155.23      3.41 o
  -3  -4  12       82.94       94.47      2.01 o
  -2  -4  12       65.16       71.46      1.37 o
  -1  -4  12       11.33       20.04      0.60 o
   0  -4  12      843.34      781.62      8.38 o
   1  -4  12      597.15      569.12      4.13 o
   2  -4  12      409.73      375.49      3.58 o
   3  -4  12      325.56      272.82      2.97 o
   4  -4  12       12.56       14.87      0.71 o
   5  -4  12        2.87       10.14      0.72 o
  -6  -3  12        8.74        3.03      0.44 o
  -5  -3  12       28.90       33.55      1.46 o
  -4  -3  12      105.36      110.47      2.67 o
  -3  -3  12       71.83       56.09      1.49 o
  -2  -3  12       31.82       21.89      0.90 o
  -1  -3  12      113.53      119.81      3.15 o
   0  -3  12      223.86      248.24      4.70 o
   1  -3  12      149.34      144.69      3.19 o
   2  -3  12      333.01      358.03      3.26 o
   3  -3  12      133.35      117.62      1.77 o
   4  -3  12       37.45       35.58      1.68 o
   5  -3  12       23.00       22.34      1.11 o
  -6  -2  12       83.67      104.33      2.38 o
  -5  -2  12       18.44       31.07      1.44 o
  -4  -2  12       25.83       27.72      0.95 o
  -3  -2  12        3.02        1.40      0.29 o
  -2  -2  12      148.56      162.73      3.75 o
  -1  -2  12      268.14      219.09      4.35 o
   0  -2  12      406.32      399.23      6.27 o
   1  -2  12      165.59      195.00      2.62 o
   2  -2  12       35.99       38.10      0.88 o
   3  -2  12      436.22      410.49      3.81 o
   4  -2  12       21.97       26.68      1.01 o
   5  -2  12       23.87       23.98      0.81 o
  -6  -1  12       35.71       40.66      1.48 o
  -5  -1  12       19.04       25.31      1.32 o
  -4  -1  12       19.27       23.63      0.70 o
  -3  -1  12       66.25       61.18      1.49 o
  -2  -1  12       97.13      104.29      2.33 o
  -1  -1  12      201.61      207.65      4.03 o
   0  -1  12       98.19      106.55      3.75 o
   1  -1  12      104.07       91.14      2.40 o
   2  -1  12       56.12       48.79      1.04 o
   3  -1  12      314.94      291.45      2.61 o
   4  -1  12       46.48       32.49      1.12 o
   5  -1  12        7.60        8.05      0.51 o
  -6   0  12      268.23      278.73      4.59 o
  -5   0  12       78.75       81.18      1.65 o
  -4   0  12        2.76        3.23      0.31 o
  -3   0  12      310.56      358.70      5.39 o
  -2   0  12       21.52       30.16      1.05 o
  -1   0  12      176.15      103.05      2.53 o
   0   0  12      957.42     1033.85      8.79 o
   1   0  12      100.63       77.67      2.17 o
   2   0  12       88.86      138.64      4.20 o
   3   0  12        3.59        8.36      0.39 o
   4   0  12       51.42       41.26      1.26 o
   5   0  12        6.49        4.40      0.40 o
  -6   1  12       35.28       39.46      1.48 o
  -5   1  12       19.04       23.53      1.27 o
  -4   1  12       18.82       25.35      1.28 o
  -3   1  12       65.98       61.04      1.29 o
  -2   1  12       97.98      109.83      2.29 o
  -1   1  12      201.13      210.20      3.70 o
   0   1  12       97.89      105.17      1.68 o
   1   1  12      103.48       91.18      2.36 o
   2   1  12       56.90       49.42      2.98 o
   3   1  12      312.90      300.89      4.33 o
   4   1  12       45.08       29.91      1.15 o
   5   1  12        7.57        7.64      0.51 o
  -6   2  12       83.52      104.75      2.42 o
  -5   2  12       18.78       31.64      1.49 o
  -4   2  12       26.08       25.95      1.33 o
  -3   2  12        2.90        1.67      0.36 o
  -2   2  12      149.34      172.26      3.17 o
  -1   2  12      268.54      229.08      2.84 o
   0   2  12      406.26      389.63      5.76 o
   1   2  12      168.27      207.82      3.91 o
   2   2  12       35.17       37.68      0.91 o
   3   2  12      436.07      398.66      6.70 o
   4   2  12       22.53       29.24      1.05 o
   5   2  12       24.12       25.93      0.87 o
  -6   3  12        8.85        3.60      0.49 o
  -5   3  12       29.17       31.14      1.45 o
  -4   3  12      106.92      108.28      2.88 o
  -3   3  12       72.30       53.49      1.36 o
  -2   3  12       31.94       21.59      0.78 o
  -1   3  12      112.26      119.00      1.75 o
   0   3  12      222.71      249.99      4.21 o
   1   3  12      149.48      143.31      3.16 o
   2   3  12      333.62      361.02      3.44 o
   3   3  12      131.82      114.78      3.10 o
   4   3  12       36.85       38.09      1.16 o
   5   3  12       23.61       22.68      1.00 o
  -6   4  12       17.93       19.27      0.88 o
  -5   4  12       62.27       60.67      1.33 o
  -4   4  12      127.93      148.95      3.48 o
  -3   4  12       81.43       89.35      1.85 o
  -2   4  12       65.64       72.38      1.54 o
  -1   4  12       10.72       17.76      0.95 o
   0   4  12      842.86      798.56      7.31 o
   1   4  12      600.72      575.42      5.85 o
   2   4  12      411.24      378.90      3.60 o
   3   4  12      325.06      277.98      5.23 o
   4   4  12       12.54       14.84      1.08 o
   5   4  12        2.65        9.49      0.73 o
  -6   5  12       12.84       16.35      0.71 o
  -5   5  12        2.43        5.17      0.60 o
  -4   5  12       77.37       62.91      1.58 o
  -3   5  12      186.97      194.37      4.36 o
  -2   5  12        2.43        1.06      0.71 o
  -1   5  12       39.96       48.28      1.58 o
   0   5  12      155.03      157.23      1.97 o
   1   5  12        1.63        5.34      0.46 o
   2   5  12      141.32      173.99      2.70 o
   3   5  12      103.22       86.70      1.82 o
   4   5  12      163.61      159.01      3.50 o
   5   5  12        0.12        0.57      0.28 o
  -5   6  12       11.20       10.46      0.74 o
  -4   6  12       26.18       26.14      1.46 o
  -3   6  12        8.56        4.63      0.71 o
  -2   6  12      163.93      146.49      3.56 o
  -1   6  12      198.67      201.99      5.75 o
   0   6  12      120.25      116.29      2.02 o
   1   6  12      135.68      119.94      3.40 o
   2   6  12       18.46       23.47      1.45 o
   3   6  12       31.72       33.11      1.06 o
   4   6  12        1.96        2.17      0.43 o
   5   6  12        2.45        3.74      0.34 o
  -5   7  12        5.07        4.31      0.39 o
  -4   7  12        1.54        1.66      0.50 o
  -3   7  12      104.26       92.03      2.79 o
  -2   7  12       91.25       92.27      2.72 o
  -1   7  12      182.57      191.17      4.28 o
   0   7  12       14.27       13.55      1.25 o
   1   7  12       35.38       47.56      2.11 o
   2   7  12       23.89       27.02      1.54 o
   3   7  12       16.35       17.53      1.08 o
   4   7  12       17.54       18.08      0.81 o
  -5   8  12       53.43       59.20      0.90 o
  -4   8  12       22.72       25.47      1.11 o
  -3   8  12       28.13       27.48      1.39 o
  -2   8  12       23.12       27.37      1.38 o
  -1   8  12       32.85       36.78      1.15 o
   0   8  12      173.10      155.86      3.91 o
   1   8  12      330.81      330.51      6.19 o
   2   8  12       83.53       83.32      2.64 o
   3   8  12        2.49        2.74      0.48 o
  -4   9  12      101.91      101.07      1.43 o
  -3   9  12       31.63       22.91      1.10 o
  -2   9  12        2.99        0.34      0.28 o
  -1   9  12       34.97       36.98      1.27 o
   0   9  12       49.02       39.28      1.77 o
   1   9  12      128.69      120.20      3.22 o
   2   9  12       24.26       20.83      1.19 o
   3   9  12       14.42       11.64      0.68 o
  -3  10  12       13.34       16.60      0.59 o
  -2  10  12        5.98        6.47      0.51 o
  -1  10  12        7.22        8.67      0.66 o
   0  10  12        6.56        5.07      0.62 o
   1  10  12       12.59       12.33      0.88 o
   2  10  12        0.53        1.50      0.37 o
  -2  11  12        1.16        0.70      0.32 o
  -1  11  12       37.34       22.48      1.05 o
   0  11  12       28.10       21.00      0.88 o
   1  11  12       22.83       17.96      0.81 o
  -3 -10  13       65.08       78.23      1.54 o
  -2 -10  13        2.91        1.91      0.30 o
  -1 -10  13       71.57       62.94      1.43 o
   0 -10  13      115.02      121.93      1.66 o
   1 -10  13       16.90       14.40      0.50 o
   2 -10  13       10.54        9.74      0.53 o
  -4  -9  13       80.44       86.07      1.69 o
  -3  -9  13       32.12       33.27      1.21 o
  -2  -9  13       50.13       58.97      1.19 o
  -1  -9  13       32.12       37.07      0.77 o
   0  -9  13       22.99       22.19      0.77 o
   1  -9  13       29.26       23.88      0.80 o
   2  -9  13       36.32       32.15      0.87 o
   3  -9  13       28.71       29.31      0.96 o
  -4  -8  13       18.39       16.11      0.85 o
  -3  -8  13       11.08        6.18      0.41 o
  -2  -8  13      120.78      116.40      1.97 o
  -1  -8  13       21.82       28.85      0.75 o
   0  -8  13       61.42       73.53      1.56 o
   1  -8  13      145.34      138.07      2.30 o
   2  -8  13        3.32        4.51      0.45 o
   3  -8  13        6.11        6.34      0.58 o
  -4  -7  13       23.34       27.79      1.14 o
  -3  -7  13        0.62        0.44      0.34 o
  -2  -7  13       91.72       98.13      2.71 o
  -1  -7  13       95.92       89.26      1.75 o
   0  -7  13       85.60       81.57      1.69 o
   1  -7  13      230.20      232.71      3.20 o
   2  -7  13      164.71      162.71      2.58 o
   3  -7  13       18.83       14.38      0.68 o
   4  -7  13        0.64        1.99      0.32 o
  -5  -6  13       18.81       22.90      0.93 o
  -4  -6  13       35.48       31.56      1.42 o
  -3  -6  13        4.02        2.48      0.52 o
  -2  -6  13       63.31       83.94      2.57 o
  -1  -6  13        3.77       17.18      1.15 o
   0  -6  13       24.54       18.60      1.20 o
   1  -6  13      327.48      299.31      3.23 o
   2  -6  13        8.00       12.96      0.58 o
   3  -6  13       61.81       51.90      1.69 o
   4  -6  13       56.20       64.33      1.84 o
  -5  -5  13       10.82        8.12      0.45 o
  -4  -5  13       72.40       71.31      2.33 o
  -3  -5  13       21.07       19.15      1.25 o
  -2  -5  13       86.56       90.52      2.00 o
  -1  -5  13       32.33       36.40      1.82 o
   0  -5  13       21.41       19.95      0.63 o
   1  -5  13      141.88      125.61      1.64 o
   2  -5  13      545.06      617.27      8.61 o
   3  -5  13      128.22      131.02      1.87 o
   4  -5  13        7.12        7.73      0.71 o
   5  -5  13       37.13       32.71      1.02 o
  -6  -4  13       36.12       36.77      0.74 o
  -5  -4  13        1.58        2.60      0.44 o
  -4  -4  13       21.91       25.62      1.30 o
  -3  -4  13        5.38        7.54      0.82 o
  -2  -4  13      271.86      270.00      3.04 o
  -1  -4  13      437.28      414.97      3.41 o
   0  -4  13      279.09      291.85      2.64 o
   1  -4  13      104.35       77.92      1.31 o
   2  -4  13      664.62      644.73      5.30 o
   3  -4  13       66.90       71.37      1.35 o
   4  -4  13       15.16        9.51      0.55 o
   5  -4  13       33.64       34.14      1.17 o
  -6  -3  13       73.29       60.27      1.49 o
  -5  -3  13       13.00       11.11      0.81 o
  -4  -3  13       17.32       16.22      0.72 o
  -3  -3  13      266.72      286.61      3.90 o
  -2  -3  13      183.89      176.71      2.28 o
  -1  -3  13      278.24      260.91      2.42 o
   0  -3  13       57.32       65.37      1.05 o
   1  -3  13       16.96       24.66      0.64 o
   2  -3  13      400.98      446.72      4.08 o
   3  -3  13        1.43        1.48      0.29 o
   4  -3  13       18.29       16.98      0.76 o
   5  -3  13       19.50       25.46      1.08 o
  -6  -2  13       41.50       42.68      1.32 o
  -5  -2  13       37.30       24.70      1.23 o
  -4  -2  13        5.48       14.05      0.69 o
  -3  -2  13        2.73        1.60      0.56 o
  -2  -2  13       15.79       17.21      0.81 o
  -1  -2  13      498.32      516.08      7.95 o
   0  -2  13      135.39      127.10      3.11 o
   1  -2  13       60.40       68.69      1.59 o
   2  -2  13       51.80       54.44      1.23 o
   3  -2  13      164.15      170.72      3.07 o
   4  -2  13        5.66        5.22      0.48 o
   5  -2  13       20.56       23.11      1.19 o
  -6  -1  13        5.17        8.04      0.64 o
  -5  -1  13       73.27       70.48      2.88 o
  -4  -1  13      140.21      143.34      2.32 o
  -3  -1  13       46.87       49.47      1.03 o
  -2  -1  13        9.06        8.42      1.20 o
  -1  -1  13       85.70      120.73      3.05 o
   0  -1  13      114.50      138.14      3.04 o
   1  -1  13       37.79       35.77      1.53 o
   2  -1  13      115.78      123.90      1.80 o
   3  -1  13       14.29       13.61      0.73 o
   4  -1  13      149.25      140.51      2.39 o
   5  -1  13       41.86       43.10      1.06 o
  -6   0  13        4.39        8.93      0.70 o
  -5   0  13        0.67        1.29      0.44 o
  -4   0  13       13.80       19.60      0.82 o
  -3   0  13       43.77       46.49      2.14 o
  -2   0  13      320.00      287.31      5.29 o
  -1   0  13       11.18        9.48      0.81 o
   0   0  13        5.60        4.34      0.38 o
   1   0  13      135.01      111.19      2.78 o
   2   0  13        2.41        2.78      0.35 o
   3   0  13      109.81       87.86      2.21 o
   4   0  13      183.04      186.33      2.83 o
   5   0  13        6.28        3.09      0.45 o
  -6   1  13        5.11        8.90      0.67 o
  -5   1  13       73.18       68.23      1.49 o
  -4   1  13      142.09      145.86      3.24 o
  -3   1  13       46.61       46.84      1.71 o
  -2   1  13        8.85        6.91      0.54 o
  -1   1  13       86.94      125.54      2.92 o
   0   1  13      114.54      136.32      2.04 o
   1   1  13       37.65       38.45      1.56 o
   2   1  13      116.35      124.30      1.76 o
   3   1  13       14.06       12.32      1.02 o
   4   1  13      149.19      142.13      2.68 o
   5   1  13       41.58       40.43      1.03 o
  -6   2  13       41.47       41.75      1.35 o
  -5   2  13       37.39       25.18      1.26 o
  -4   2  13        5.29       13.01      0.64 o
  -3   2  13        2.85        1.44      0.34 o
  -2   2  13       16.11       18.05      0.80 o
  -1   2  13      499.26      513.51      7.08 o
   0   2  13      133.44      124.21      2.83 o
   1   2  13       58.83       67.26      1.22 o
   2   2  13       52.51       53.97      0.96 o
   3   2  13      163.57      168.08      3.90 o
   4   2  13        5.31        4.70      0.70 o
   5   2  13       20.92       23.79      0.75 o
  -6   3  13       73.16       60.76      1.58 o
  -5   3  13       12.85       11.51      0.86 o
  -4   3  13       17.65       15.83      1.03 o
  -3   3  13      266.67      278.48      4.81 o
  -2   3  13      184.25      166.93      4.30 o
  -1   3  13      279.40      256.14      3.34 o
   0   3  13       56.43       65.69      1.18 o
   1   3  13       16.57       23.28      0.82 o
   2   3  13      404.03      458.88      4.14 o
   3   3  13        1.56        1.92      0.60 o
   4   3  13       18.25       17.79      1.17 o
   5   3  13       19.89       26.93      1.17 o
  -6   4  13       36.43       39.44      1.15 o
  -5   4  13        1.64        2.20      0.36 o
  -4   4  13       22.04       25.10      1.29 o
  -3   4  13        5.55        4.84      0.72 o
  -2   4  13      271.46      253.86      2.86 o
  -1   4  13      434.09      398.60      4.62 o
   0   4  13      277.61      287.16      2.89 o
   1   4  13      104.30       75.70      1.32 o
   2   4  13      665.23      633.58      6.43 o
   3   4  13       67.30       70.37      2.34 o
   4   4  13       15.69        9.32      0.85 o
   5   4  13       33.52       34.65      1.24 o
  -6   5  13       13.71       18.22      0.66 o
  -5   5  13       10.71        7.71      0.45 o
  -4   5  13       73.77       73.28      2.24 o
  -3   5  13       20.98       16.65      1.20 o
  -2   5  13       87.30       87.86      1.48 o
  -1   5  13       32.48       36.20      0.92 o
   0   5  13       20.79       18.17      0.83 o
   1   5  13      139.76      124.76      2.23 o
   2   5  13      544.88      615.71      9.88 o
   3   5  13      127.43      128.88      2.27 o
   4   5  13        7.00        7.86      0.72 o
   5   5  13       37.08       31.31      1.02 o
  -5   6  13       18.99       23.63      0.72 o
  -4   6  13       35.25       33.93      1.45 o
  -3   6  13        4.23        1.79      0.53 o
  -2   6  13       62.76       80.90      2.53 o
  -1   6  13        4.14       14.74      0.79 o
   0   6  13       24.50       18.05      0.85 o
   1   6  13      331.11      298.86      5.87 o
   2   6  13        8.29       14.41      1.15 o
   3   6  13       62.05       50.70      2.75 o
   4   6  13       56.43       64.15      1.75 o
  -5   7  13        5.32        8.90      0.46 o
  -4   7  13       23.43       27.51      1.20 o
  -3   7  13        0.56        1.08      0.43 o
  -2   7  13       92.13      104.16      2.84 o
  -1   7  13       96.09       90.90      1.94 o
   0   7  13       86.72       81.72      2.22 o
   1   7  13      230.39      230.28      5.00 o
   2   7  13      163.35      154.89      3.82 o
   3   7  13       19.48       15.59      0.97 o
   4   7  13        0.56        1.28      0.22 o
  -4   8  13       18.22       16.95      0.60 o
  -2   8  13      120.13      116.07      2.81 o
  -1   8  13       21.65       26.77      0.98 o
   0   8  13       61.14       72.67      2.55 o
   1   8  13      147.58      135.24      3.58 o
   2   8  13        3.25        4.63      0.66 o
   3   8  13        6.09        5.84      0.55 o
  -4   9  13       80.43       87.23      1.77 o
  -3   9  13       32.27       34.38      1.28 o
  -2   9  13       50.29       58.86      1.79 o
  -1   9  13       32.30       35.90      1.68 o
   0   9  13       23.41       22.00      1.28 o
   1   9  13       29.29       23.70      1.33 o
   2   9  13       35.32       29.55      1.32 o
  -3  10  13       64.60       75.76      1.19 o
  -2  10  13        2.97        1.70      0.27 o
  -1  10  13       70.53       58.70      1.60 o
   0  10  13      115.36      117.30      2.70 o
   1  10  13       16.99       14.07      0.88 o
   2  10  13       10.30        8.23      0.58 o
  -2 -10  14        2.86        1.06      0.19 o
   0 -10  14        4.94        4.63      0.27 o
   1 -10  14       12.46       16.74      1.04 o
  -3  -9  14        1.22        1.06      0.25 o
  -2  -9  14        7.00       11.11      0.46 o
  -1  -9  14       39.95       47.99      1.53 o
   0  -9  14       59.78       49.68      1.08 o
   1  -9  14        2.55        3.26      0.30 o
   2  -9  14       44.04       47.93      1.88 o
  -4  -8  14        5.31        4.16      0.41 o
  -3  -8  14       99.62       82.70      1.45 o
  -2  -8  14       42.19       36.88      1.01 o
  -1  -8  14       81.27       97.37      2.57 o
   0  -8  14        0.27        0.48      0.27 o
   1  -8  14       59.62       74.93      1.82 o
   2  -8  14       21.83       28.97      0.88 o
   3  -8  14       57.31       65.33      1.60 o
  -5  -7  14       36.50       36.45      1.01 o
  -4  -7  14       16.55       10.17      0.67 o
  -3  -7  14        7.57        5.24      0.61 o
  -2  -7  14       12.51       15.69      0.71 o
  -1  -7  14       79.98       76.32      2.40 o
   0  -7  14      130.42      131.89      3.29 o
   1  -7  14       44.83       56.31      1.69 o
   2  -7  14       20.39       18.26      2.33 o
   3  -7  14        7.51        4.20      0.36 o
   4  -7  14        3.40        5.69      0.40 o
  -5  -6  14       17.94       19.13      0.79 o
  -4  -6  14        8.92       12.12      0.86 o
  -3  -6  14       19.83       21.26      1.26 o
  -2  -6  14       40.04       44.73      1.85 o
  -1  -6  14      193.62      180.13      4.00 o
   0  -6  14      445.29      460.13      7.34 o
   1  -6  14       47.36       57.04      1.53 o
   2  -6  14      154.11      157.84      2.62 o
   3  -6  14       15.53       15.35      0.56 o
   4  -6  14       14.45       17.03      0.81 o
  -5  -5  14        2.56        4.02      0.48 o
  -4  -5  14       26.59       26.55      1.37 o
  -3  -5  14      109.27      107.47      3.01 o
  -2  -5  14       34.36       34.43      1.64 o
  -1  -5  14      108.14       90.65      2.00 o
   0  -5  14      101.02      124.08      1.65 o
   1  -5  14       56.78       52.35      1.47 o
   2  -5  14      176.58      149.70      2.70 o
   3  -5  14       64.34       74.35      1.32 o
   4  -5  14       12.61       12.96      0.80 o
  -6  -4  14       31.22       29.85      0.90 o
  -5  -4  14        8.15       10.31      0.51 o
  -4  -4  14        3.20        3.16      0.59 o
  -3  -4  14        7.71        5.13      0.50 o
  -2  -4  14       26.05       16.91      0.71 o
  -1  -4  14      400.39      415.68      6.99 o
   0  -4  14      335.23      334.74      2.95 o
   1  -4  14       67.21       80.77      1.48 o
   2  -4  14       57.47       47.38      1.38 o
   3  -4  14        7.82        4.18      0.35 o
   4  -4  14       22.81       20.52      0.83 o
   5  -4  14       29.65       25.53      0.83 o
  -6  -3  14        1.46        3.52      0.29 o
  -5  -3  14        4.99        5.20      0.52 o
  -4  -3  14       60.66       57.29      2.01 o
  -3  -3  14       42.87       42.31      1.86 o
  -2  -3  14       73.54       98.25      1.68 o
  -1  -3  14        7.36       15.81      0.48 o
   0  -3  14      339.07      376.17      3.12 o
   1  -3  14       30.22       23.02      0.75 o
   2  -3  14       86.16       91.39      1.58 o
   3  -3  14      223.04      232.69      2.61 o
   4  -3  14       38.19       36.95      1.06 o
   5  -3  14       21.28       24.32      0.90 o
  -6  -2  14       21.93       22.25      0.82 o
  -5  -2  14       59.36       66.32      1.90 o
  -4  -2  14       41.29       36.50      1.62 o
  -3  -2  14       17.48       13.97      1.04 o
  -2  -2  14        6.29       18.14      0.93 o
  -1  -2  14      174.52      180.71      1.71 o
   0  -2  14      531.74      458.15      3.11 o
   1  -2  14      244.22      254.03      2.37 o
   2  -2  14      127.28      106.93      1.66 o
   3  -2  14       32.54       38.20      1.16 o
   4  -2  14       36.11       30.02      0.98 o
   5  -2  14       32.35       27.35      0.75 o
  -6  -1  14        5.76        8.40      0.54 o
  -5  -1  14       34.68       41.40      1.07 o
  -4  -1  14       55.95       73.53      2.39 o
  -3  -1  14       44.17       44.29      1.35 o
  -2  -1  14       48.89       49.34      1.30 o
  -1  -1  14       54.62       65.78      1.22 o
   0  -1  14      127.07      134.22      1.83 o
   1  -1  14       47.59       38.80      0.95 o
   2  -1  14       95.86       79.85      1.45 o
   3  -1  14      126.72      127.32      2.33 o
   4  -1  14       28.38       28.09      0.96 o
   5  -1  14       39.19       38.77      0.90 o
  -6   0  14        2.65        4.93      0.47 o
  -5   0  14        0.42        1.02      0.29 o
  -4   0  14       97.66       88.93      2.64 o
  -3   0  14       46.63       66.12      2.42 o
  -2   0  14       41.01       31.37      0.88 o
  -1   0  14       46.19       49.52      1.90 o
   0   0  14        0.40        0.42      0.17 o
   1   0  14       88.18       63.67      1.06 o
   2   0  14       26.66       28.95      0.84 o
   3   0  14       12.33        9.78      0.63 o
   4   0  14       10.36       19.12      1.23 o
   5   0  14       28.63       23.74      0.70 o
  -6   1  14        5.74        8.67      0.56 o
  -5   1  14       34.89       41.72      1.11 o
  -4   1  14       55.18       66.50      1.99 o
  -3   1  14       44.61       39.77      1.28 o
  -2   1  14       48.35       48.07      1.75 o
  -1   1  14       54.71       66.16      1.52 o
   0   1  14      124.49      130.92      1.81 o
   1   1  14       46.96       39.82      0.84 o
   2   1  14       93.88       77.08      1.21 o
   3   1  14      125.17      126.00      3.35 o
   4   1  14       28.48       28.74      1.50 o
   5   1  14       39.77       40.96      1.43 o
  -6   2  14       21.61       23.78      0.89 o
  -5   2  14       58.69       61.80      2.07 o
  -4   2  14       41.56       36.42      1.04 o
  -3   2  14       17.59       13.34      0.64 o
  -2   2  14        5.82       16.54      1.07 o
  -1   2  14      172.83      177.29      2.18 o
   0   2  14      532.73      459.39      4.08 o
   1   2  14      244.87      256.50      2.85 o
   2   2  14      127.01      105.38      1.42 o
   3   2  14       33.06       39.45      1.77 o
   4   2  14       35.98       31.00      1.52 o
   5   2  14       32.34       27.10      1.13 o
  -6   3  14        1.54        3.94      0.37 o
  -5   3  14        5.21        4.71      0.54 o
  -4   3  14       60.46       55.66      1.33 o
  -3   3  14       42.20       36.63      1.65 o
  -2   3  14       73.97       97.56      2.03 o
  -1   3  14        7.77       15.55      0.77 o
   0   3  14      338.96      374.67      3.54 o
   1   3  14       30.12       22.55      0.72 o
   2   3  14       87.24       93.93      1.93 o
   3   3  14      224.85      229.57      4.64 o
   4   3  14       38.99       37.28      1.61 o
   5   3  14       21.49       26.43      1.06 o
  -5   4  14        8.15        9.68      0.71 o
  -4   4  14        3.18        2.91      0.36 o
  -2   4  14       25.86       14.98      0.60 o
  -1   4  14      399.21      402.66      4.74 o
   0   4  14      333.88      323.12      4.07 o
   1   4  14       67.97       79.79      1.40 o
   2   4  14       58.06       48.18      2.43 o
   3   4  14        7.63        4.40      0.65 o
   4   4  14       22.69       18.48      1.08 o
   5   4  14       30.40       29.10      1.00 o
  -5   5  14        2.76        5.49      0.34 o
  -4   5  14       26.50       27.08      0.92 o
  -2   5  14       34.97       33.04      1.58 o
  -1   5  14      108.77       85.39      4.23 o
   0   5  14      101.69      117.91      2.23 o
   1   5  14       57.20       49.16      2.12 o
   2   5  14      177.42      153.85      3.85 o
   3   5  14       63.12       66.28      2.17 o
   4   5  14       12.32       13.42      0.84 o
  -5   6  14       18.01       21.05      0.59 o
  -4   6  14        8.64       13.20      0.62 o
  -2   6  14       40.15       50.26      1.94 o
  -1   6  14      194.54      181.12      3.42 o
   0   6  14      445.05      444.68      5.08 o
   1   6  14       47.96       57.64      2.34 o
   2   6  14      153.61      148.73      3.76 o
   3   6  14       16.00       15.31      0.64 o
   4   6  14       15.02       16.40      0.76 o
  -4   7  14       16.19        9.90      0.53 o
  -2   7  14       13.12       17.03      1.15 o
  -1   7  14       79.88       77.32      1.76 o
   0   7  14      131.23      127.04      3.93 o
   1   7  14       44.74       55.97      2.27 o
   2   7  14       19.48       15.23      1.12 o
   3   7  14        7.49        4.66      0.53 o
  -4   8  14        5.12        4.22      0.28 o
  -3   8  14       98.93       84.63      2.27 o
  -2   8  14       42.64       38.03      1.56 o
  -1   8  14       82.48       97.69      1.86 o
   0   8  14        0.22        0.11      0.43 o
   1   8  14       59.25       73.98      2.49 o
   2   8  14       22.53       28.23      1.39 o
   3   8  14       57.68       57.62      1.49 o
  -3   9  14        1.31        0.88      0.26 o
  -2   9  14        6.47       10.28      0.69 o
  -1   9  14       40.24       43.89      1.04 o
   0   9  14       59.32       48.57      1.84 o
   1   9  14        2.61        3.43      0.59 o
   2   9  14       43.59       45.02      1.52 o
  -2  10  14        3.01        0.55      0.16 o
  -1  10  14        6.48        6.75      0.48 o
   0  10  14        4.96        5.89      0.55 o
   1  10  14       12.14       16.14      0.86 o
  -3  -9  15        3.53        1.11      0.19 o
  -2  -9  15       20.84       19.64      0.61 o
  -1  -9  15       17.63       17.90      0.87 o
   0  -9  15        0.72        0.96      0.30 o
   1  -9  15       18.24       17.09      0.85 o
   2  -9  15       17.08       20.70      0.82 o
  -4  -8  15       12.29       12.23      0.56 o
  -3  -8  15       24.23       23.36      0.67 o
  -2  -8  15       47.90       52.36      1.13 o
  -1  -8  15       45.04       56.98      1.86 o
   0  -8  15        5.04        4.60      0.58 o
   1  -8  15       22.80       24.26      1.20 o
   2  -8  15       57.36       59.40      2.57 o
  -4  -7  15       17.61       19.62      0.61 o
  -3  -7  15       11.90       15.99      0.66 o
  -2  -7  15       59.61       68.54      1.62 o
  -1  -7  15       71.27       73.71      2.32 o
   0  -7  15      263.58      282.55      5.16 o
   1  -7  15       94.93       93.04      2.63 o
   2  -7  15       80.54       81.49      3.14 o
   3  -7  15       13.80       16.99      0.79 o
  -5  -6  15        6.53        8.50      0.48 o
  -4  -6  15        2.43        4.02      0.51 o
  -3  -6  15       19.98       15.24      1.05 o
  -2  -6  15       36.84       31.80      1.55 o
  -1  -6  15       14.24        9.02      0.87 o
   0  -6  15       64.53       72.28      2.39 o
   1  -6  15      152.53      168.67      2.77 o
   2  -6  15      127.23      125.36      1.75 o
   3  -6  15       17.08       13.21      0.48 o
  -5  -5  15       25.37       30.50      1.13 o
  -4  -5  15       81.59       71.20      2.19 o
  -3  -5  15       15.95       15.97      1.14 o
  -2  -5  15      321.82      302.65      5.61 o
  -1  -5  15      110.44      103.75      2.93 o
   0  -5  15      284.11      285.07      3.69 o
   1  -5  15      574.17      534.02      5.88 o
   2  -5  15        2.39        2.80      0.42 o
   3  -5  15        3.58        4.72      0.52 o
   4  -5  15        1.11        0.62      0.22 o
  -5  -4  15       34.34       22.19      1.08 o
  -4  -4  15       22.20       19.91      1.23 o
  -3  -4  15       50.02       63.22      1.63 o
  -2  -4  15       33.72       30.59      1.13 o
  -1  -4  15      235.64      221.50      2.64 o
   0  -4  15      429.42      462.80      3.73 o
   1  -4  15      612.95      631.55      5.39 o
   2  -4  15       92.01       95.28      1.99 o
   3  -4  15      111.03      102.43      1.54 o
   4  -4  15        5.89        6.08      0.38 o
  -6  -3  15        5.43        8.10      0.49 o
  -5  -3  15       37.90       37.64      1.50 o
  -4  -3  15       23.50       27.26      1.39 o
  -3  -3  15        6.43        3.67      0.43 o
  -2  -3  15      224.37      199.07      2.57 o
  -1  -3  15      127.28       97.34      1.27 o
   0  -3  15      122.04      122.75      1.59 o
   1  -3  15      428.96      425.23      5.77 o
   2  -3  15       41.69       39.59      1.02 o
   3  -3  15       39.06       33.34      1.09 o
   4  -3  15        6.32       10.58      0.53 o
  -6  -2  15        0.84        0.67      0.24 o
  -5  -2  15        6.11        7.68      0.62 o
  -4  -2  15        2.24        1.71      0.50 o
  -3  -2  15       16.40       18.47      1.24 o
  -2  -2  15       47.40       39.39      0.97 o
  -1  -2  15       18.24       14.61      0.48 o
   0  -2  15       43.65       71.68      1.02 o
   1  -2  15      139.33      127.45      1.84 o
   2  -2  15      290.60      300.48      3.56 o
   3  -2  15       37.45       34.62      1.61 o
   4  -2  15       70.70       67.79      2.12 o
   5  -2  15        9.01       13.33      0.61 o
  -5  -1  15       15.63       20.88      1.04 o
  -4  -1  15       20.45       21.26      1.27 o
  -3  -1  15       50.27       59.30      2.20 o
  -2  -1  15      251.99      196.13      2.06 o
  -1  -1  15       41.97       30.70      0.65 o
   0  -1  15        0.11        1.91      0.22 o
   1  -1  15       31.65       30.09      0.87 o
   2  -1  15       65.23       47.90      1.40 o
   3  -1  15      117.69      112.89      3.16 o
   4  -1  15       17.95       14.48      1.02 o
   5  -1  15        1.94        5.72      0.48 o
  -6   0  15        6.62        2.20      0.26 o
  -5   0  15       11.93       24.63      0.89 o
  -4   0  15        4.68        2.08      0.57 o
  -3   0  15      245.09      231.19      3.15 o
  -2   0  15      222.97      242.69      2.32 o
  -1   0  15      406.28      386.66      3.64 o
   0   0  15        3.54       14.58      0.55 o
   1   0  15       60.56       51.82      1.13 o
   2   0  15      113.99      117.08      2.22 o
   3   0  15        7.53       11.36      0.77 o
   4   0  15        1.91        2.95      0.55 o
   5   0  15       36.82       39.81      1.26 o
  -6   1  15        1.18        2.49      0.29 o
  -5   1  15       15.60       19.74      0.75 o
  -4   1  15       20.49       19.75      1.22 o
  -3   1  15       49.02       55.28      1.91 o
  -2   1  15      252.31      193.28      4.28 o
  -1   1  15       42.29       30.88      0.74 o
   0   1  15        0.14        1.79      0.32 o
   1   1  15       31.99       31.06      0.77 o
   2   1  15       66.27       49.00      1.37 o
   3   1  15      119.71      113.32      3.13 o
   4   1  15       17.70       15.65      1.06 o
   5   1  15        2.05        6.07      0.52 o
  -5   2  15        6.06        7.45      0.46 o
  -4   2  15        2.20        1.24      0.37 o
  -3   2  15       16.46       17.77      1.12 o
  -2   2  15       45.95       37.90      1.64 o
  -1   2  15       18.25       13.55      0.59 o
   0   2  15       42.98       70.97      1.34 o
   1   2  15      138.85      122.70      1.56 o
   2   2  15      291.26      297.43      3.11 o
   3   2  15       36.39       34.04      1.64 o
   4   2  15       70.89       70.83      2.21 o
   5   2  15        8.67       15.85      0.77 o
  -5   3  15       38.04       37.28      1.13 o
  -4   3  15       24.07       26.96      1.28 o
  -3   3  15        6.63        3.85      0.62 o
  -2   3  15      224.39      194.96      2.99 o
  -1   3  15      127.01       91.14      2.72 o
   0   3  15      120.82      120.98      1.80 o
   1   3  15      429.73      415.24      3.92 o
   2   3  15       41.96       38.61      1.21 o
   3   3  15       38.59       32.20      1.54 o
   4   3  15        6.53       11.15      0.85 o
   5   3  15       65.17       58.69      1.42 o
  -5   4  15       34.25       22.84      0.93 o
  -4   4  15       21.88       18.51      0.72 o
  -3   4  15       50.29       61.89      2.19 o
  -2   4  15       33.46       29.98      1.10 o
  -1   4  15      234.86      212.40      4.40 o
   0   4  15      429.60      446.30      5.16 o
   1   4  15      615.74      622.38      6.46 o
   2   4  15       91.25       94.50      1.92 o
   3   4  15      112.44       99.77      2.67 o
   4   4  15        6.00        6.16      0.61 o
  -5   5  15       25.82       31.59      0.71 o
  -4   5  15       81.28       68.88      1.39 o
  -3   5  15       16.18       16.36      1.16 o
  -2   5  15      320.73      293.73      3.89 o
  -1   5  15      109.16      100.86      2.10 o
   0   5  15      285.89      271.90      3.72 o
   1   5  15      575.78      520.87      8.53 o
   2   5  15        2.24        3.47      0.64 o
   3   5  15        3.52        3.99      0.54 o
   4   5  15        1.05        0.92      0.27 o
  -5   6  15        6.58        7.79      0.44 o
  -4   6  15        2.33        3.23      0.30 o
  -3   6  15       20.09       16.63      1.14 o
  -2   6  15       37.21       29.38      1.38 o
  -1   6  15       14.30        8.83      0.88 o
   0   6  15       63.90       69.48      1.99 o
   1   6  15      151.60      161.35      4.07 o
   2   6  15      126.97      120.51      3.25 o
   3   6  15       17.09       11.93      0.78 o
  -4   7  15       17.76       19.15      1.51 o
  -3   7  15       11.98       15.02      1.01 o
  -2   7  15       58.98       67.46      2.21 o
  -1   7  15       71.37       72.46      1.68 o
   0   7  15      264.86      269.84      3.51 o
   1   7  15       95.23       91.92      2.89 o
   2   7  15       79.19       78.83      2.43 o
   3   7  15       13.72       15.34      0.78 o
  -4   8  15       12.01       13.00      0.65 o
  -3   8  15       23.78       24.15      1.10 o
  -2   8  15       48.24       53.47      1.77 o
  -1   8  15       45.60       56.65      1.33 o
   0   8  15        5.15        4.39      0.69 o
   1   8  15       22.82       23.94      1.35 o
   2   8  15       58.13       59.74      1.89 o
  -3   9  15        3.48        1.16      0.27 o
  -2   9  15       20.36       19.25      0.86 o
  -1   9  15       17.57       15.44      0.89 o
   0   9  15        0.70        1.28      0.39 o
   1   9  15       18.18       16.56      0.99 o
   2   9  15       16.80       18.90      0.87 o
   0  10  15       22.11       14.88      0.73 o
   1  10  15        3.09        3.01      0.35 o
  -2  -9  16       60.75       64.27      1.41 o
  -1  -9  16      153.75      159.65      2.77 o
   0  -9  16       43.24       41.10      1.28 o
   1  -9  16       12.86       12.07      0.65 o
  -3  -8  16       32.11       34.31      1.73 o
  -2  -8  16       41.63       33.72      1.26 o
  -1  -8  16       96.99       87.24      2.25 o
   0  -8  16       29.33       28.96      1.27 o
   1  -8  16        8.63       10.32      0.76 o
   2  -8  16       66.87       78.11      1.89 o
  -4  -7  16        9.56        5.67      0.53 o
  -3  -7  16       29.96       18.25      0.63 o
  -2  -7  16      100.02       79.05      2.26 o
  -1  -7  16       60.88       66.46      2.14 o
   0  -7  16        5.36        2.44      0.51 o
   1  -7  16       76.23       82.15      2.38 o
   2  -7  16        4.84        5.10      0.60 o
  -4  -6  16        6.92        5.15      0.52 o
  -3  -6  16       45.87       44.87      1.69 o
  -2  -6  16       70.52       69.60      2.26 o
  -1  -6  16       35.11       37.73      1.68 o
   0  -6  16        7.46       11.06      0.95 o
   1  -6  16       42.45       42.09      1.75 o
   2  -6  16       53.08       54.54      1.75 o
   3  -6  16        6.35       11.00      0.74 o
  -5  -5  16       24.42       26.80      0.96 o
  -4  -5  16        0.72        2.79      0.50 o
  -3  -5  16        0.98        3.25      0.60 o
  -2  -5  16      123.78      125.61      3.27 o
  -1  -5  16      143.77      152.69      3.66 o
   0  -5  16      187.95      193.72      2.47 o
   1  -5  16       83.67       83.81      1.88 o
   2  -5  16       78.57       93.19      1.90 o
   3  -5  16       28.97       27.41      0.88 o
  -5  -4  16        7.26        4.87      0.51 o
  -4  -4  16       13.38       12.60      0.96 o
  -3  -4  16       68.31       69.16      2.33 o
  -2  -4  16        2.23        4.56      0.73 o
  -1  -4  16      202.93      213.58      7.50 o
   0  -4  16      180.30      203.06      2.54 o
   1  -4  16      126.78      114.12      1.83 o
   2  -4  16       77.32       77.46      1.75 o
   3  -4  16        6.30        4.88      0.44 o
   4  -4  16        0.57       -0.05      0.21 o
  -5  -3  16        3.72        4.77      0.55 o
  -4  -3  16        1.33        1.76      0.33 o
  -3  -3  16       29.82       22.86      0.97 o
  -2  -3  16      154.63      146.51      2.58 o
  -1  -3  16      432.45      471.14      5.06 o
   0  -3  16       17.26       18.64      0.70 o
   1  -3  16       14.69       18.76      0.71 o
   2  -3  16       70.02       48.98      1.14 o
   3  -3  16       39.98       41.24      1.27 o
   4  -3  16       12.14       10.86      0.75 o
  -6  -2  16        8.53        5.19      0.38 o
  -5  -2  16       22.74       19.40      0.68 o
  -4  -2  16       29.54       39.55      1.69 o
  -3  -2  16      127.64      110.91      2.18 o
  -2  -2  16      267.83      226.15      2.61 o
  -1  -2  16      128.78      160.10      1.69 o
   0  -2  16        9.87       11.64      0.55 o
   1  -2  16        1.57        3.06      0.32 o
   2  -2  16      125.89      122.62      1.82 o
   3  -2  16       70.39       67.75      2.33 o
   4  -2  16        1.19        0.80      0.35 o
  -6  -1  16       38.75       36.95      1.04 o
  -5  -1  16        6.28        6.10      0.57 o
  -4  -1  16       28.16       27.62      1.43 o
  -3  -1  16       17.74       19.12      1.28 o
  -2  -1  16       57.70       51.02      1.00 o
  -1  -1  16      436.26      473.82      3.28 o
   0  -1  16      237.49      219.20      2.66 o
   1  -1  16       24.58       28.24      1.08 o
   2  -1  16       24.14       18.35      0.89 o
   3  -1  16       98.66       95.76      2.82 o
   4  -1  16        0.66        0.51      0.33 o
  -6   0  16       33.18       23.22      0.79 o
  -5   0  16        3.96        3.10      0.47 o
  -4   0  16        1.24        1.69      0.47 o
  -3   0  16       44.18       34.56      1.10 o
  -2   0  16      178.79      140.16      1.70 o
  -1   0  16      130.49       92.42      1.55 o
   0   0  16      703.83      817.99      6.40 o
   1   0  16        8.94       13.87      0.75 o
   2   0  16       79.60       68.87      1.68 o
   3   0  16       29.84       29.28      1.53 o
   4   0  16       26.87       24.57      1.23 o
   5   0  16       23.39       31.25      0.96 o
  -5   1  16        6.34        6.63      0.63 o
  -4   1  16       28.31       27.83      1.43 o
  -3   1  16       17.72       21.18      0.88 o
  -2   1  16       55.91       50.71      1.15 o
  -1   1  16      437.01      464.29      6.00 o
   0   1  16      241.06      220.98      2.65 o
   1   1  16       24.52       27.26      1.22 o
   2   1  16       24.50       17.96      0.84 o
   3   1  16       98.62       96.60      2.81 o
   4   1  16        0.60        1.36      0.42 o
   5   1  16       24.10       20.11      0.77 o
  -5   2  16       23.66       19.94      1.02 o
  -4   2  16       29.91       38.66      1.44 o
  -3   2  16      128.12      107.69      2.84 o
  -2   2  16      267.33      220.46      4.48 o
  -1   2  16      127.99      154.88      2.10 o
   0   2  16       10.27       11.67      0.57 o
   1   2  16        1.45        2.68      0.31 o
   2   2  16      125.79      120.47      1.80 o
   3   2  16       70.10       62.59      2.17 o
   4   2  16        1.37        0.52      0.37 o
   5   2  16        7.85        9.42      0.50 o
  -5   3  16        3.73        4.73      0.54 o
  -4   3  16        1.28        2.30      0.43 o
  -3   3  16       30.38       20.40      1.23 o
  -2   3  16      154.50      145.45      3.55 o
  -1   3  16      431.14      453.77      6.60 o
   0   3  16       17.12       17.39      0.97 o
   1   3  16       14.93       20.00      0.91 o
   2   3  16       71.88       50.89      1.65 o
   3   3  16       40.58       37.60      1.60 o
   4   3  16       12.64       10.99      0.77 o
  -5   4  16        7.39        5.62      0.55 o
  -4   4  16       13.77       11.38      0.84 o
  -3   4  16       69.04       72.28      2.34 o
  -2   4  16        2.43        4.44      0.53 o
  -1   4  16      202.99      205.77      3.20 o
   0   4  16      179.93      192.27      3.18 o
   1   4  16      128.29      112.83      2.18 o
   2   4  16       76.12       77.82      1.68 o
   3   4  16        6.41        4.32      0.57 o
   4   4  16        0.71        0.74      0.28 o
  -5   5  16       23.74       25.51      0.98 o
  -4   5  16        0.76        3.01      0.49 o
  -3   5  16        0.84        2.47      0.55 o
  -2   5  16      123.82      121.34      2.27 o
  -1   5  16      142.92      146.31      2.60 o
   0   5  16      187.88      183.80      2.95 o
   1   5  16       85.85       81.73      1.76 o
   2   5  16       77.83       89.17      2.74 o
   3   5  16       28.65       26.37      1.09 o
   4   5  16       14.06       18.54      0.72 o
  -5   6  16       22.40       14.05      0.61 o
  -4   6  16        6.78        4.68      0.52 o
  -3   6  16       46.86       45.99      1.76 o
  -2   6  16       71.18       74.58      1.67 o
  -1   6  16       35.65       40.16      1.26 o
   0   6  16        7.52       11.18      0.68 o
   1   6  16       42.34       41.71      1.93 o
   2   6  16       53.26       49.96      1.94 o
  -4   7  16        9.52        5.83      0.49 o
  -3   7  16       30.28       19.25      1.05 o
  -2   7  16      100.90       82.04      2.35 o
  -1   7  16       60.15       63.26      1.50 o
   0   7  16        5.61        3.48      0.37 o
   1   7  16       76.38       80.09      2.57 o
   2   7  16        5.13        4.15      0.58 o
  -3   8  16       32.20       35.21      1.22 o
  -2   8  16       40.68       31.29      1.25 o
  -1   8  16       97.43       82.88      3.03 o
   0   8  16       29.46       29.44      1.44 o
   1   8  16        8.76       10.11      0.85 o
   2   8  16       67.76       74.99      1.95 o
  -2   9  16       59.45       59.01      1.40 o
  -1   9  16      153.50      148.35      2.76 o
   0   9  16       44.18       37.59      1.38 o
   1   9  16       13.13       10.12      0.70 o
  -1  -9  17        0.24        0.89      0.22 o
   0  -9  17       67.16       82.02      1.72 o
   1  -9  17       42.38       42.77      1.08 o
  -3  -8  17       24.69       26.58      0.83 o
  -2  -8  17       82.32       73.37      1.80 o
  -1  -8  17       94.59       99.45      2.29 o
   0  -8  17       13.38       12.88      0.80 o
   1  -8  17       18.23       15.38      0.83 o
   2  -8  17       25.96       32.91      1.04 o
  -4  -7  17        9.11        8.74      0.45 o
  -3  -7  17       37.14       47.45      1.46 o
  -2  -7  17        2.10        6.33      0.64 o
  -1  -7  17        7.00       15.62      0.99 o
   0  -7  17       21.61       15.47      0.98 o
   1  -7  17       26.22       22.52      1.15 o
   2  -7  17       26.65       28.07      1.14 o
  -4  -6  17       35.06       35.50      2.33 o
  -3  -6  17       19.76       24.28      1.18 o
  -2  -6  17       89.17       99.06      2.65 o
  -1  -6  17       14.94       11.25      0.93 o
   0  -6  17       26.23       31.60      1.50 o
   1  -6  17       77.38       69.97      2.20 o
   2  -6  17       30.49       34.40      1.40 o
  -5  -5  17        3.80        2.14      0.26 o
  -4  -5  17        3.39        1.71      0.37 o
  -3  -5  17       13.21       15.50      1.05 o
  -2  -5  17       22.31       25.75      1.41 o
  -1  -5  17      287.39      282.89      5.25 o
   0  -5  17      306.19      337.20      4.16 o
   1  -5  17       70.94       77.56      1.75 o
   2  -5  17        1.52        0.64      0.35 o
   3  -5  17       35.89       50.36      1.58 o
  -5  -4  17        2.95        3.64      0.40 o
  -4  -4  17       43.96       40.79      1.56 o
  -3  -4  17        4.56        3.48      0.62 o
  -2  -4  17        4.05        5.99      0.73 o
  -1  -4  17      393.82      424.93      8.18 o
   0  -4  17      191.55      219.60      2.67 o
   1  -4  17       51.22       49.12      1.34 o
   2  -4  17       89.10       95.94      1.89 o
   3  -4  17        4.08        1.79      0.27 o
   4  -4  17       18.34       16.39      0.66 o
  -5  -3  17        6.77        7.93      0.60 o
  -4  -3  17       16.69       14.60      0.69 o
  -3  -3  17        4.31        0.83      0.30 o
  -2  -3  17       73.05       65.02      1.65 o
  -1  -3  17      442.77      446.05      5.03 o
   0  -3  17       41.05       42.80      1.37 o
   1  -3  17       55.20       45.88      1.11 o
   2  -3  17       28.40       20.37      1.39 o
   3  -3  17       13.36        5.31      0.67 o
   4  -3  17       36.37       35.53      1.19 o
  -5  -2  17       49.69       46.52      1.49 o
  -4  -2  17       15.45       14.02      0.70 o
  -3  -2  17       55.75       67.58      1.65 o
  -2  -2  17       98.21       74.73      1.70 o
  -1  -2  17       99.65      114.29      1.53 o
   0  -2  17      278.80      318.58      3.28 o
   1  -2  17      233.41      191.33      2.91 o
   2  -2  17      138.71      142.60      2.57 o
   3  -2  17       12.00       19.27      1.20 o
   4  -2  17        0.28        1.53      0.35 o
  -5  -1  17       14.04       15.96      0.61 o
  -4  -1  17       12.79       13.61      0.70 o
  -3  -1  17       93.43      122.27      2.25 o
  -2  -1  17      126.77      128.80      1.86 o
  -1  -1  17      208.87      188.19      2.00 o
   0  -1  17       18.88       12.19      0.57 o
   1  -1  17       97.19       91.71      2.02 o
   2  -1  17       57.07       48.41      1.42 o
   3  -1  17        8.77       14.73      1.06 o
   4  -1  17       32.56       28.76      1.23 o
  -5   0  17        3.99        0.92      0.21 o
  -4   0  17        8.61        5.89      0.49 o
  -3   0  17       42.06       21.04      0.69 o
  -2   0  17       67.69       38.06      0.95 o
  -1   0  17      353.26      368.42      4.43 o
   0   0  17       12.06        6.91      0.44 o
   1   0  17      185.21      251.99      4.05 o
   2   0  17       63.32      107.39      2.13 o
   3   0  17        1.56        1.60      0.51 o
   4   0  17       64.77       69.24      1.97 o
  -5   1  17       13.81       15.21      0.58 o
  -4   1  17       12.95       13.73      1.02 o
  -3   1  17       93.86      117.59      2.14 o
  -2   1  17      126.67      125.92      2.29 o
  -1   1  17      208.99      183.91      2.83 o
   0   1  17       19.07       11.26      1.00 o
   1   1  17       96.58       94.19      1.95 o
   2   1  17       56.91       46.54      1.33 o
   3   1  17        8.44       12.32      0.94 o
   4   1  17       31.25       27.01      1.19 o
  -5   2  17       50.00       49.82      1.53 o
  -4   2  17       16.17       14.92      0.67 o
  -3   2  17       54.66       64.21      1.81 o
  -2   2  17       98.18       69.48      1.65 o
  -1   2  17      100.56      111.28      2.13 o
   0   2  17      279.99      311.85      4.68 o
   1   2  17      234.21      189.86      2.41 o
   2   2  17      136.88      135.79      2.29 o
   3   2  17       12.05       20.53      1.17 o
   4   2  17        0.28        1.18      0.34 o
  -5   3  17        6.68        8.19      0.61 o
  -4   3  17       16.20       14.70      0.66 o
  -3   3  17        4.45        1.08      0.41 o
  -2   3  17       72.16       60.35      2.20 o
  -1   3  17      442.21      431.31      4.07 o
   0   3  17       40.15       42.50      1.37 o
   1   3  17       56.12       45.08      1.37 o
   2   3  17       29.01       20.81      0.86 o
   3   3  17       14.14        5.48      0.62 o
   4   3  17       36.46       37.41      1.24 o
  -5   4  17        3.02        4.24      0.43 o
  -4   4  17       44.31       39.32      1.42 o
  -3   4  17        4.73        3.80      0.58 o
  -2   4  17        4.00        5.34      0.73 o
  -1   4  17      393.53      407.47      4.94 o
   0   4  17      190.57      207.03      3.21 o
   1   4  17       51.33       45.99      1.64 o
   2   4  17       88.94       93.31      1.78 o
   3   4  17        4.24        1.72      0.35 o
   4   4  17       18.26       19.44      0.76 o
  -5   5  17        3.90        2.35      0.30 o
  -4   5  17        3.23        2.23      0.40 o
  -3   5  17       13.06       16.42      1.05 o
  -2   5  17       22.86       25.87      1.43 o
  -1   5  17      287.41      273.74      3.76 o
   0   5  17      306.73      325.89      4.17 o
   1   5  17       69.60       74.17      1.63 o
   2   5  17        1.52        0.86      0.44 o
  -4   6  17       34.89       37.85      1.23 o
  -3   6  17       20.11       25.29      1.22 o
  -2   6  17       88.97       98.76      2.67 o
  -1   6  17       14.77       10.96      0.67 o
   0   6  17       25.99       28.67      1.45 o
   1   6  17       77.74       67.80      2.40 o
   2   6  17       29.98       32.11      1.43 o
  -4   7  17        9.45        9.02      0.36 o
  -3   7  17       36.43       42.30      1.44 o
  -2   7  17        2.16        6.24      0.64 o
  -1   7  17        7.27       14.73      0.68 o
   0   7  17       22.25       17.02      0.70 o
   1   7  17       26.38       21.50      1.24 o
   2   7  17       26.14       24.83      1.13 o
  -3   8  17       25.08       25.83      0.92 o
  -2   8  17       81.99       69.35      1.75 o
  -1   8  17       93.89       91.58      3.39 o
   0   8  17       13.05       13.26      0.91 o
   1   8  17       17.98       13.70      0.87 o
   2   8  17       26.78       31.01      1.03 o
   0   9  17       67.41       78.38      1.84 o
   1   9  17       42.67       41.84      1.21 o
  -2  -8  18        0.34        0.84      0.23 o
  -1  -8  18       57.07       54.50      1.49 o
   0  -8  18       55.89       55.76      1.53 o
   1  -8  18       25.84       34.47      1.10 o
  -3  -7  18       52.02       59.51      1.50 o
  -2  -7  18       76.84       94.83      2.24 o
  -1  -7  18       15.16       13.65      0.85 o
   0  -7  18       32.87       41.44      1.50 o
   1  -7  18       67.18       78.54      2.02 o
   2  -7  18       19.34       16.96      0.78 o
  -4  -6  18        9.46       10.20      0.55 o
  -3  -6  18        3.92        3.75      0.48 o
  -2  -6  18        6.51       12.27      0.88 o
  -1  -6  18       16.29       21.76      1.19 o
   0  -6  18       25.94       35.87      1.52 o
   1  -6  18      114.29      133.95      2.99 o
   2  -6  18       17.61       19.42      0.95 o
  -4  -5  18       27.28       27.09      1.07 o
  -3  -5  18      137.36      130.64      2.95 o
  -2  -5  18       14.11       16.64      1.08 o
  -1  -5  18       80.95      103.12      2.78 o
   0  -5  18       99.86      114.52      2.93 o
   1  -5  18       10.27        9.87      0.62 o
   2  -5  18       69.51       62.99      1.36 o
  -5  -4  18        4.40        4.09      0.35 o
  -4  -4  18        8.72        9.43      0.70 o
  -3  -4  18       15.48       14.82      0.99 o
  -2  -4  18       67.40       70.90      2.28 o
  -1  -4  18      129.77      114.37      2.08 o
   0  -4  18      112.45      136.22      1.96 o
   1  -4  18       72.70       71.59      1.36 o
   2  -4  18       25.02       27.77      0.98 o
   3  -4  18       14.56       12.61      0.81 o
  -5  -3  18        1.57        1.98      0.31 o
  -4  -3  18        6.72        5.42      0.59 o
  -3  -3  18       93.30      108.72      3.13 o
  -2  -3  18       13.25       18.53      0.86 o
  -1  -3  18        5.02        3.15      0.49 o
   0  -3  18      236.60      253.43      2.87 o
   1  -3  18       36.57       30.34      0.88 o
   2  -3  18       25.54       28.85      0.95 o
   3  -3  18        8.27       13.53      0.90 o
   4  -3  18       41.93       33.74      0.99 o
  -5  -2  18        2.33        1.92      0.34 o
  -4  -2  18       38.76       57.45      1.33 o
  -3  -2  18       70.78       57.63      1.47 o
  -2  -2  18       71.62       82.70      1.45 o
  -1  -2  18      235.94      281.95      3.03 o
   0  -2  18       48.56       25.10      0.79 o
   1  -2  18       23.47       23.88      1.05 o
   2  -2  18       23.87       19.61      0.90 o
   3  -2  18       30.57       39.06      1.57 o
   4  -2  18       22.87       30.52      1.05 o
  -5  -1  18        1.66        3.58      0.54 o
  -4  -1  18        6.20        7.78      0.79 o
  -3  -1  18       26.70       23.45      0.92 o
  -2  -1  18      189.60      179.13      2.25 o
  -1  -1  18       71.43       70.82      1.14 o
   0  -1  18       14.79       15.52      0.82 o
   1  -1  18      248.43      238.72      3.51 o
   2  -1  18       58.87       59.62      2.64 o
   3  -1  18       11.33       16.07      1.04 o
   4  -1  18       12.17       15.30      0.79 o
  -5   0  18        2.74        2.13      0.23 o
  -4   0  18       79.19      110.64      1.89 o
  -3   0  18        4.54        3.28      0.34 o
  -2   0  18       69.55      125.59      2.30 o
  -1   0  18      224.51      318.20      4.06 o
   0   0  18       49.68       58.65      1.51 o
   1   0  18      401.37      391.81      8.05 o
   2   0  18       23.98       21.56      0.91 o
   3   0  18       10.82        8.55      0.79 o
   4   0  18        0.38        0.52      0.25 o
  -5   1  18        1.62        3.13      0.43 o
  -4   1  18        6.35        8.28      0.49 o
  -3   1  18       26.48       23.13      0.90 o
  -2   1  18      190.19      173.82      2.76 o
  -1   1  18       72.21       67.64      1.69 o
   0   1  18       14.71       15.26      1.17 o
   1   1  18      249.85      242.03      3.39 o
   2   1  18       59.04       60.00      1.47 o
   3   1  18       10.47       16.46      1.03 o
   4   1  18       12.10       17.11      0.84 o
  -5   2  18        2.25        2.29      0.36 o
  -4   2  18       38.56       57.75      1.23 o
  -3   2  18       70.36       55.07      1.46 o
  -2   2  18       71.49       80.55      1.77 o
  -1   2  18      237.86      274.72      4.47 o
   0   2  18       49.51       24.73      1.44 o
   1   2  18       23.08       23.64      0.96 o
   2   2  18       24.17       21.64      0.83 o
   3   2  18       31.01       40.37      1.52 o
   4   2  18       22.69       32.26      1.09 o
  -5   3  18        1.61        1.81      0.30 o
  -4   3  18        6.87        4.64      0.37 o
  -3   3  18       94.43      106.99      1.97 o
  -2   3  18       13.23       17.28      0.81 o
  -1   3  18        5.02        3.21      0.38 o
   0   3  18      236.07      252.23      3.65 o
   1   3  18       37.04       29.56      1.09 o
   2   3  18       26.22       28.52      1.27 o
   3   3  18        8.10       13.82      0.83 o
   4   3  18       41.36       32.80      0.97 o
  -5   4  18        4.57        4.55      0.38 o
  -4   4  18        8.57        8.98      0.50 o
  -3   4  18       15.40       15.11      0.70 o
  -2   4  18       67.33       66.25      1.53 o
  -1   4  18      130.41      112.17      2.23 o
   0   4  18      113.28      133.79      4.18 o
   1   4  18       72.12       70.51      1.63 o
   2   4  18       25.53       25.99      1.33 o
   3   4  18       14.20       11.85      0.66 o
  -4   5  18       27.82       27.72      0.75 o
  -3   5  18      137.46      128.96      2.05 o
  -2   5  18       14.33       14.74      0.69 o
  -1   5  18       80.73      101.71      2.32 o
   0   5  18       99.46      107.66      5.67 o
   1   5  18        9.99        9.23      0.70 o
   2   5  18       69.26       62.85      1.99 o
  -4   6  18        9.51        8.73      0.37 o
  -3   6  18        3.72        3.64      0.33 o
  -2   6  18        6.35       11.99      0.92 o
  -1   6  18       16.22       20.28      0.84 o
   0   6  18       26.12       33.77      1.43 o
   1   6  18      113.69      130.15      3.23 o
   2   6  18       18.01       18.48      0.97 o
  -3   7  18       51.67       53.31      4.15 o
  -2   7  18       75.84       85.81      2.12 o
  -1   7  18       15.04       13.07      0.60 o
   0   7  18       32.86       35.95      1.54 o
   1   7  18       66.44       75.38      2.16 o
   2   7  18       19.15       14.67      0.74 o
  -2   8  18        0.26        0.67      0.23 o
  -1   8  18       58.02       48.70      1.23 o
   0   8  18       57.02       54.63      1.66 o
   1   8  18       25.87       31.86      1.15 o
  -1  -8  19       15.32       18.02      0.72 o
   0  -8  19       43.84       51.36      1.28 o
  -3  -7  19        6.84        5.41      0.38 o
  -2  -7  19       21.75       25.66      0.99 o
  -1  -7  19       24.89       27.70      1.11 o
   0  -7  19        4.09        6.32      0.55 o
   1  -7  19       17.82       21.81      0.90 o
  -3  -6  19       13.72       18.44      0.85 o
  -2  -6  19       99.23      114.06      2.55 o
  -1  -6  19       50.32       49.07      1.66 o
   0  -6  19       49.91       55.02      1.75 o
   1  -6  19        0.11        0.41      0.27 o
   2  -6  19       21.57       29.89      1.01 o
  -4  -5  19        7.90        5.47      0.44 o
  -3  -5  19        0.27        1.48      0.39 o
  -2  -5  19      108.96      114.26      2.73 o
  -1  -5  19        2.12        3.45      0.52 o
   0  -5  19       15.68       16.36      1.00 o
   1  -5  19        2.58        1.60      0.41 o
   2  -5  19       18.06       22.46      0.96 o
  -4  -4  19       10.08       13.69      0.74 o
  -3  -4  19       36.75       32.39      1.35 o
  -2  -4  19       56.65       64.02      2.05 o
  -1  -4  19      200.33      229.30      3.05 o
   0  -4  19       57.10       66.95      1.52 o
   1  -4  19       78.00       79.70      1.65 o
   2  -4  19       45.32       45.80      1.09 o
   3  -4  19        8.52        8.88      0.60 o
  -5  -3  19       18.22       16.01      0.60 o
  -4  -3  19       10.38       10.84      0.71 o
  -3  -3  19       31.78       35.30      1.45 o
  -2  -3  19      107.30      123.18      2.98 o
  -1  -3  19        4.98        8.70      0.57 o
   0  -3  19       48.35       60.58      1.22 o
   1  -3  19       29.47       38.47      0.94 o
   2  -3  19        3.03        6.17      0.70 o
   3  -3  19       42.87       48.06      1.54 o
  -5  -2  19       17.76       18.45      0.69 o
  -4  -2  19       41.81       47.72      1.11 o
  -3  -2  19      132.67      139.00      2.61 o
  -2  -2  19      159.86      163.29      2.08 o
  -1  -2  19      136.31      133.32      2.25 o
   0  -2  19       17.79       13.81      0.58 o
   1  -2  19       23.68       17.85      0.86 o
   2  -2  19        2.63        5.24      0.67 o
   3  -2  19        8.98        7.61      0.66 o
  -5  -1  19       57.57       44.07      1.10 o
  -4  -1  19       44.38       50.25      1.92 o
  -3  -1  19       72.43       65.06      1.48 o
  -2  -1  19       49.05       50.81      1.08 o
  -1  -1  19       68.36       69.32      1.68 o
   0  -1  19        0.52        1.90      0.37 o
   1  -1  19        2.14        2.16      0.40 o
   2  -1  19       19.33       13.52      0.71 o
   3  -1  19       71.71       61.07      1.88 o
   4  -1  19       69.30       77.98      1.60 o
  -5   0  19        9.43        6.78      0.47 o
  -4   0  19        6.42        9.75      0.58 o
  -3   0  19       22.90       12.58      0.59 o
  -2   0  19       13.10        7.23      0.56 o
  -1   0  19       72.42       98.93      2.01 o
   0   0  19      179.75      124.93      2.27 o
   1   0  19       38.23       54.77      1.46 o
   2   0  19       69.62       34.43      1.09 o
   3   0  19       20.03       21.64      1.09 o
   4   0  19       16.94       15.30      0.67 o
  -5   1  19       57.79       48.91      1.28 o
  -4   1  19       45.00       53.11      1.76 o
  -3   1  19       73.06       65.74      1.47 o
  -2   1  19       49.02       49.18      1.36 o
  -1   1  19       68.31       70.20      1.63 o
   0   1  19        0.50        2.31      0.58 o
   1   1  19        2.08        2.55      0.39 o
   2   1  19       19.36       13.90      0.67 o
   3   1  19       71.70       57.65      1.77 o
   4   1  19       69.72       76.97      1.58 o
  -5   2  19       17.83       20.93      0.79 o
  -4   2  19       42.21       47.10      1.62 o
  -3   2  19      132.83      137.87      2.22 o
  -2   2  19      160.95      154.80      2.51 o
  -1   2  19      136.67      134.19      2.29 o
   0   2  19       18.44       15.45      1.12 o
   1   2  19       23.21       17.48      0.76 o
   2   2  19        2.90        5.35      0.61 o
   3   2  19        8.74        7.86      0.63 o
  -4   3  19       10.65       10.66      0.48 o
  -3   3  19       31.93       35.10      1.03 o
  -2   3  19      107.55      116.25      2.08 o
  -1   3  19        5.02        8.64      0.86 o
   0   3  19       48.78       61.41      2.18 o
   1   3  19       29.55       38.43      1.61 o
   2   3  19        3.22        6.50      0.57 o
   3   3  19       44.51       50.62      1.40 o
  -4   4  19       10.19       14.36      0.52 o
  -3   4  19       37.79       31.37      0.94 o
  -2   4  19       56.87       64.50      1.77 o
  -1   4  19      200.61      224.17      4.47 o
   0   4  19       57.79       64.83      1.60 o
   1   4  19       76.90       78.26      1.64 o
  -4   5  19        7.97        5.70      0.31 o
  -3   5  19        0.16        0.82      0.23 o
  -2   5  19      108.36      111.64      2.11 o
  -1   5  19        2.08        5.63      0.67 o
   0   5  19       15.94       17.41      0.77 o
   1   5  19        2.59        0.81      0.37 o
  -3   6  19       13.88       16.57      0.55 o
  -2   6  19       98.54      110.35      2.53 o
  -1   6  19       50.99       47.94      1.62 o
   0   6  19       50.18       50.92      1.19 o
   1   6  19        0.15        0.71      0.33 o
  -3   7  19        6.84        5.25      0.39 o
  -2   7  19       21.59       23.25      0.95 o
  -1   7  19       25.41       25.86      0.99 o
   0   7  19        3.69        6.36      0.64 o
   1   7  19       17.65       19.79      0.96 o
  -2  -7  20       23.79       24.77      0.83 o
  -1  -7  20       73.62       81.05      1.76 o
   0  -7  20        8.24        7.50      0.51 o
   1  -7  20        7.98       10.96      0.52 o
  -3  -6  20       62.40       76.01      1.59 o
  -2  -6  20       13.93       26.96      1.04 o
  -1  -6  20       65.89       77.78      1.94 o
   0  -6  20        1.82        2.50      0.37 o
   1  -6  20       45.11       38.81      1.20 o
  -3  -5  20       68.95       45.56      1.35 o
  -2  -5  20       16.73       28.51      1.18 o
  -1  -5  20       11.90       27.49      1.20 o
   0  -5  20       12.22       14.98      0.87 o
   1  -5  20       26.20       25.69      1.05 o
   2  -5  20       13.53       20.73      0.75 o
  -4  -4  20        5.22        5.23      0.41 o
  -3  -4  20       14.51       12.39      0.76 o
  -2  -4  20       45.58       57.69      1.79 o
  -1  -4  20       22.98       20.71      0.76 o
   0  -4  20       69.38       73.02      1.49 o
   1  -4  20        7.17        7.57      0.46 o
   2  -4  20        6.78        1.98      0.23 o
  -4  -3  20       27.79       35.88      1.13 o
  -3  -3  20       98.62      112.68      2.51 o
  -2  -3  20       12.99       11.96      0.83 o
  -1  -3  20       18.98       12.86      0.63 o
   0  -3  20       23.54       25.13      0.87 o
   1  -3  20       31.03       40.06      0.88 o
   2  -3  20       44.18       41.67      1.54 o
   3  -3  20       20.26       16.72      0.77 o
  -4  -2  20       23.53       24.39      0.94 o
  -3  -2  20       36.46       31.80      1.05 o
  -2  -2  20       30.25       38.10      0.88 o
  -1  -2  20       34.58       51.43      1.26 o
   0  -2  20       93.98       93.12      1.90 o
   1  -2  20       12.82       15.49      0.75 o
   2  -2  20        3.91        1.59      0.44 o
   3  -2  20       88.67       89.37      2.03 o
  -4  -1  20       27.14       34.27      2.05 o
  -3  -1  20       52.96       62.77      1.34 o
  -2  -1  20      155.60      145.85      1.85 o
  -1  -1  20      117.08      143.31      2.52 o
   0  -1  20      328.12      326.50      4.03 o
   1  -1  20       38.77       45.84      1.29 o
   2  -1  20        3.38        1.43      0.29 o
   3  -1  20       42.35       39.08      1.31 o
  -4   0  20       15.49        6.08      0.59 o
  -3   0  20       74.09       43.33      1.10 o
  -2   0  20      105.40      125.34      3.56 o
  -1   0  20       85.76       92.97      1.89 o
   0   0  20       90.63       85.37      2.30 o
   1   0  20        7.53        6.56      0.51 o
   2   0  20        1.83        4.22      0.40 o
   3   0  20       21.22       17.37      0.87 o
  -4   1  20       27.79       34.20      1.29 o
  -3   1  20       52.59       61.02      1.33 o
  -2   1  20      154.86      142.31      2.33 o
  -1   1  20      116.50      146.28      2.39 o
   0   1  20      327.99      321.15      5.79 o
   1   1  20       38.17       45.88      1.22 o
   2   1  20        3.23        1.34      0.38 o
   3   1  20       41.60       38.90      1.26 o
  -4   2  20       23.75       28.68      1.14 o
  -3   2  20       36.88       32.28      0.95 o
  -2   2  20       30.31       38.04      1.11 o
  -1   2  20       35.78       54.93      1.34 o
   0   2  20       94.83       95.93      2.76 o
   1   2  20       12.61       14.19      0.99 o
   2   2  20        3.88        1.36      0.23 o
   3   2  20       87.16       86.07      1.80 o
  -4   3  20       28.30       35.39      2.92 o
  -3   3  20       99.54      113.52      2.08 o
  -2   3  20       13.02       13.74      0.66 o
  -1   3  20       18.95       11.98      0.94 o
   0   3  20       23.87       28.85      1.42 o
   1   3  20       31.45       38.59      1.51 o
  -4   4  20        5.17        5.92      0.46 o
  -3   4  20       14.54       12.17      0.54 o
  -2   4  20       46.99       57.36      1.25 o
  -1   4  20       22.82       21.33      1.18 o
   0   4  20       69.93       73.49      2.18 o
   1   4  20        7.40        6.54      0.58 o
  -3   5  20       68.92       45.50      0.94 o
  -2   5  20       17.03       27.57      1.20 o
  -1   5  20       11.54       26.37      1.22 o
   0   5  20       12.30       13.79      0.83 o
  -3   6  20       62.52       75.35      1.63 o
  -2   6  20       13.48       25.69      1.04 o
  -1   6  20       66.16       73.32      1.86 o
   0   6  20        1.97        3.15      0.36 o
  -2   7  20       23.09       22.49      0.79 o
  -1   7  20       74.41       71.75      1.50 o
  -2  -6  21       32.67       39.18      1.08 o
  -1  -6  21        6.72       11.47      0.61 o
   0  -6  21       47.18       48.85      1.27 o
  -3  -5  21       11.38       14.37      0.62 o
  -2  -5  21       49.83       53.13      1.44 o
  -1  -5  21        4.33        2.33      0.37 o
   0  -5  21       17.50       27.95      1.04 o
   1  -5  21       11.06        8.76      0.51 o
  -3  -4  21        4.29        5.57      0.45 o
  -2  -4  21       83.02       89.33      2.07 o
  -1  -4  21        1.38        3.62      0.45 o
   0  -4  21        3.29        1.11      0.29 o
   1  -4  21       36.73       48.30      1.28 o
  -4  -3  21       23.55       10.48      0.48 o
  -3  -3  21       38.75       25.17      0.97 o
  -2  -3  21       41.08       39.55      1.34 o
  -1  -3  21       17.14       13.13      0.76 o
   0  -3  21        5.03        3.31      0.33 o
   1  -3  21       20.71       20.62      1.08 o
   2  -3  21       74.80       87.11      2.05 o
  -4  -2  21       11.54        2.87      0.28 o
  -3  -2  21       18.67       17.14      0.80 o
  -2  -2  21       76.71       85.98      1.46 o
  -1  -2  21       24.42       18.42      0.69 o
   0  -2  21        5.43        2.44      0.54 o
   1  -2  21       22.31       14.79      1.33 o
   2  -2  21        7.95       19.60      0.97 o
  -3  -1  21       36.82       35.09      1.33 o
  -2  -1  21       10.04       14.37      0.76 o
  -1  -1  21        0.75        2.23      0.47 o
   0  -1  21        0.29        1.85      0.32 o
   1  -1  21       12.33        9.43      0.55 o
   2  -1  21        7.57        6.61      0.60 o
   3  -1  21       13.02       14.94      0.66 o
  -4   0  21        7.63        4.34      0.46 o
  -3   0  21        0.22        3.73      0.67 o
  -2   0  21       72.25      101.06      1.82 o
  -1   0  21        0.01        2.31      0.49 o
   0   0  21       17.75       13.48      0.65 o
   1   0  21       22.03       39.53      1.08 o
   2   0  21        0.00        0.21      0.24 o
   3   0  21        0.21        3.02      0.32 o
  -4   1  21       12.43        9.38      0.61 o
  -3   1  21       36.92       35.08      0.91 o
  -2   1  21       10.50       15.57      0.69 o
  -1   1  21        0.80        1.98      0.30 o
   0   1  21        0.31        1.69      0.47 o
   1   1  21       12.56        9.72      0.52 o
   2   1  21        7.47        6.33      0.37 o
  -4   2  21       11.48        3.76      0.40 o
  -3   2  21       18.88       17.06      0.63 o
  -2   2  21       76.93       86.18      1.61 o
  -1   2  21       24.22       17.95      1.11 o
   0   2  21        5.66        3.12      0.56 o
   1   2  21       22.38       16.28      0.97 o
   2   2  21        8.31       16.97      0.73 o
  -4   3  21       23.89       12.12      0.59 o
  -3   3  21       39.19       25.87      0.83 o
  -2   3  21       40.16       38.03      1.30 o
  -1   3  21       17.26       13.65      0.96 o
   0   3  21        5.44        3.68      0.55 o
   1   3  21       21.28       19.78      0.97 o
  -3   4  21        4.37        6.00      0.34 o
  -2   4  21       83.49       90.74      1.46 o
  -1   4  21        1.36        3.69      0.52 o
   0   4  21        3.26        2.19      0.43 o
   1   4  21       37.57       44.57      1.26 o
  -3   5  21       11.34       14.61      0.66 o
  -2   5  21       50.27       54.48      1.55 o
  -1   5  21        4.57        3.44      0.44 o
   0   5  21       17.30       25.98      1.00 o
  -2   6  21       33.40       37.12      1.08 o
  -1   6  21        6.69       10.56      0.59 o
  -2  -5  22       13.41       19.17      0.68 o
  -1  -5  22        5.76        6.49      0.43 o
   0  -5  22        4.16        2.82      0.28 o
  -2  -4  22       27.42       37.81      1.09 o
  -1  -4  22        6.10        2.73      0.35 o
   0  -4  22       15.40       19.87      0.75 o
  -3  -3  22       26.28       29.39      0.85 o
  -2  -3  22        3.59       11.64      0.61 o
  -1  -3  22       52.85       56.37      1.05 o
   0  -3  22        4.94        6.06      0.58 o
  -3  -2  22       25.70       29.57      0.84 o
  -2  -2  22       25.82       23.11      0.89 o
  -1  -2  22       16.77       23.72      1.09 o
   0  -2  22       30.30       29.41      1.28 o
   2  -2  22       16.35       17.98      0.76 o
  -2  -1  22       61.94       60.51      1.65 o
  -1  -1  22       65.01       77.47      2.15 o
   0  -1  22        8.06        9.73      0.79 o
   1  -1  22        3.85        2.95      0.31 o
   2  -1  22       66.75       55.89      1.42 o
  -3   0  22       36.96       20.43      0.95 o
  -2   0  22       56.52       60.29      1.25 o
  -1   0  22       39.85       40.30      1.55 o
   0   0  22        0.85        4.72      0.59 o
   1   0  22       11.21       10.51      0.49 o
   2   0  22       55.54       44.27      1.20 o
  -4   1  22        4.74        5.17      0.39 o
  -3   1  22       21.05       22.82      1.55 o
  -2   1  22       62.84       62.24      1.26 o
  -1   1  22       66.51       77.45      2.20 o
   0   1  22        8.17        9.75      0.80 o
   1   1  22        4.16        4.07      0.49 o
  -3   2  22       25.89       33.01      0.97 o
  -2   2  22       26.11       24.97      0.75 o
  -1   2  22       16.97       23.43      1.15 o
   0   2  22       30.23       31.86      1.34 o
   1   2  22       55.62       59.40      1.65 o
  -3   3  22       26.22       33.10      0.71 o
  -2   3  22        3.51       11.60      0.47 o
  -1   3  22       52.80       56.85      1.75 o
   0   3  22        4.73        5.20      0.55 o
   1   3  22       85.75       82.93      1.80 o
  -3   4  22       15.49       13.13      0.57 o
  -2   4  22       27.40       38.88      1.25 o
  -1   4  22        6.03        2.46      0.40 o
   0   4  22       14.90       19.68      0.87 o
  -2   5  22       13.67       19.22      0.76 o
  -1   5  22        5.88        5.92      0.47 o
  -1  -2  23        9.45        5.25      0.47 o
   0  -2  23       64.13       70.73      1.79 o
  -2  -1  23       44.49       47.43      1.22 o
  -1  -1  23       19.17       12.70      0.75 o
   0  -1  23       24.61       26.22      1.10 o
  -2   0  23       18.09       31.35      1.06 o
  -1   0  23        0.00        0.27      0.28 o
   0   0  23        0.92        0.07      0.27 o
   1   0  23        0.65        0.62      0.26 o
  -2   1  23       44.34       52.35      1.43 o
  -1   1  23       19.39       12.09      0.76 o
   0   1  23       24.79       27.84      1.15 o
   1   1  23       60.09       77.33      1.76 o
  -2   2  23        5.60        5.85      0.48 o
  -1   2  23        9.69        4.99      0.51 o
   0   2  23       64.86       70.88      1.80 o
   1   2  23        2.78        6.70      0.45 o
  -2   3  23        7.40        8.59      0.54 o
  -1   3  23       10.52       12.39      0.70 o
   0   3  23       38.03       44.14      1.28 o
  -2   4  23       20.41       19.47      0.72 o
  -1   4  23        7.57        6.61      0.47 o
  -1  -1  24       23.22       24.08      0.83 o
   0  -1  24       17.97       27.16      0.92 o
  -1   0  24        6.04       14.57      0.68 o
   0   0  24       43.00       28.90      0.98 o
  -1   1  24       23.45       25.75      0.92 o
   0   1  24       17.62       25.96      0.91 o
  -1   2  24        7.45        4.78      0.40 o
   0   2  24        3.11        3.73      0.33 o
 
